# Supplementary material for: Copy number variations in Friesian horses and genetic risk factors for insect bite hypersensitivity
Source: BMC Genet. 2018 Jul 30;19:49. doi: 10.1186/s12863-018-0657-0 (PMC6065148; doi:10.1186/s12863-018-0657-0)
Supplement: Supplementary file 7 — 5350 CNVRs detected by CNVRuler based on 15,041 CNVs identified by PennCNV in 222 Friesian horses. 5350 CNVRs detected by CNVRuler based on 15,041 CNVs identified in PennCNV [33–35] in 222 Friesian horses. Information that is presented includes CNVR identification (CNVR_ID), Equus caballus chromosome (ECA), start position (in bp), end position (in bp), size (in bp), copy number state, number of horses (N) with CNVR and whether the CNVR includes a gene(s) and is present in 1 horse (private) or more (shared). The gene(s) located within the CNVR were identified using human orthologues. Start and end position of the genes annotated in the horse genome are presented, including Ensembl IDs and whether the CNVR is upstream, inside, downstream of the gene or encompasses the gene. (XLSX 603 kb) [file 12863_2018_657_MOESM7_ESM.xlsx]

## Sheet: Additional File 7
CNVR_ID	ECA	Start	End	Size	State	N	Content	Detection	Gene	Classification	Ensembl_ID_horse	Start_Ensembl_ID	End_Ensembl_ID	Ensembl_ID_human_orthologue
CNVR_1	1	658136	673571	15436	Gain	1	Genic	Private	ADGRA1	Upstream	ENSECAG00000000065	668217	699253	ENSG00000197177
CNVR_2	1	755781	759279	3499	Gain	1	Intergenic	Private
CNVR_3	1	910524	946329	35806	Gain	2	Genic	Shared	CFAP46	Inside	ENSECAG00000006777	891341	970278	ENSG00000171811
CNVR_4	1	1340724	1357943	17220	Gain	1	Intergenic	Private
CNVR_5	1	1845928	1913667	67740	Gain	4	Genic	Shared	PPP2R2D	Downstream	ENSECAG00000024456	1829862	1877466	ENSG00000175470
CNVR_6	1	1956480	1971421	14942	Gain	1	Intergenic	Private
CNVR_7	1	2880132	2923970	43839	Gain	1	Intergenic	Private
CNVR_8	1	3077337	3131370	54034	Gain	1	Intergenic	Private
CNVR_9	1	4247881	4281230	33350	Gain	1	Intergenic	Private
CNVR_10	1	7443894	7447904	4011	Gain	1	Genic	Private	TEX36	Upstream	ENSECAG00000020373	7446478	7457376	ENSG00000175018
CNVR_11	1	7559500	7576479	16980	Gain	1	Intergenic	Private
CNVR_12	1	9712661	9812750	100090	Gain	1	Genic	Private	ACADSB	Encompass	ENSECAG00000017638	9768194	9789717	ENSG00000196177
CNVR_13	1	9982266	9995627	13362	Gain	1	Genic	Private	FAM24B	Encompass	ENSECAG00000014886	9983408	9984656	ENSG00000213185
CNVR_13	1	9982266	9995627	13362	Gain	1	Genic	Private	FAM24A	Encompass	ENSECAG00000014886	9983408	9984656	ENSG00000203795
CNVR_13	1	9982266	9995627	13362	Gain	1	Genic	Private	CUZD1	Upstream	ENSECAG00000014944	9990756	9999988	ENSG00000138161
CNVR_14	1	10187102	10193455	6354	Gain	2	Intergenic	Shared
CNVR_15	1	10361387	10365146	3760	Gain	1	Intergenic	Private
CNVR_16	1	10947959	11099393	151435	Gain	2	Genic	Shared	ATE1	Downstream	ENSECAG00000012383	10935902	11094349	ENSG00000107669
CNVR_17	1	13634547	13642744	8198	Gain	1	Genic	Private	CACUL1	Inside	ENSECAG00000013139	13592262	13654539	ENSG00000151893
CNVR_18	1	14128410	14133583	5174	Gain	1	Intergenic	Private
CNVR_19	1	15701930	15749327	47398	Gain	2	Genic	Shared	CCDC172	Downstream	ENSECAG00000024829	15685508	15747853	ENSG00000182645
CNVR_20	1	16657511	16753261	95751	Gain	3	Genic	Shared	ATRNL1	Inside	ENSECAG00000009515	16113986	16849098	ENSG00000107518
CNVR_21	1	16798251	16819053	20803	Gain	1	Genic	Private	ATRNL1	Inside	ENSECAG00000009515	16113986	16849098	ENSG00000107518
CNVR_22	1	16892688	16899731	7044	Gain	1	Intergenic	Private
CNVR_23	1	16947277	16994802	47526	Gain	1	Genic	Private	TRUB1	Encompass	ENSECAG00000007177	16949685	16982467	ENSG00000165832
CNVR_24	1	17914325	17932679	18355	Gain	1	Genic	Private	NHLRC2	Inside	ENSECAG00000018648	17901135	17953796	ENSG00000196865
CNVR_25	1	18492008	18509749	17742	Gain	2	Intergenic	Shared
CNVR_26	1	18979674	19245096	265423	Gain	1	Genic	Private	VTI1A	Encompass	ENSECAG00000012950	19093007	19181685	ENSG00000151532
CNVR_26	1	18979674	19245096	265423	Gain	1	Genic	Private	ZDHHC6	Encompass	ENSECAG00000013226	19183086	19195148	ENSG00000023041
CNVR_26	1	18979674	19245096	265423	Gain	1	Genic	Private	ACSL5	Encompass	ENSECAG00000022003	19198249	19223398	ENSG00000197142
CNVR_27	1	20066186	20106150	39965	Gain	1	Intergenic	Private
CNVR_28	1	20408604	20529923	121320	Gain	2	Genic	Shared	SHOC2	Downstream	ENSECAG00000012499	20394011	20443902	ENSG00000108061
CNVR_28	1	20408604	20529923	121320	Gain	2	Genic	Shared		Encompass	ENSECAG00000020430	20490343	20505632
CNVR_28	1	20408604	20529923	121320	Gain	2	Genic	Shared	PDCD4	Encompass	ENSECAG00000020935	20507339	20528424	ENSG00000150593
CNVR_29	1	20808974	20956081	147108	Gain	1	Genic	Private	SMC3	Downstream	ENSECAG00000022396	20794451	20827383	ENSG00000108055
CNVR_29	1	20808974	20956081	147108	Gain	1	Genic	Private	DUSP5	Encompass	ENSECAG00000013514	20869370	20880731	ENSG00000138166
CNVR_30	1	21031451	21079152	47702	Gain	1	Genic	Private		Upstream	ENSECAG00000003985	21064684	21121745
CNVR_31	1	21358606	21394315	35710	Gain	1	Intergenic	Private
CNVR_32	1	23042445	23171456	129012	Gain	1	Intergenic	Private
CNVR_33	1	23491848	23507630	15783	Gain	1	Intergenic	Private
CNVR_34	1	26299814	26312148	12335	Gain	1	Genic	Private	COL17A1	Inside	ENSECAG00000007909	26287067	26336734	ENSG00000065618
CNVR_35	1	26762259	26771810	9552	Gain	1	Genic	Private	NEURL1	Inside	ENSECAG00000012870	26760176	26778422	ENSG00000107954
CNVR_36	1	27117903	27155748	37846	Gain	2	Genic	Shared	NT5C2	Inside	ENSECAG00000022574	27095782	27169981	ENSG00000076685
CNVR_37	1	27893733	27898672	4940	Loss	1	Genic	Private	PITX3	Downstream	ENSECAG00000022294	27893070	27895034	ENSG00000107859
CNVR_37	1	27893733	27898672	4940	Loss	1	Genic	Private	ELOVL3	Upstream	ENSECAG00000023578	27895703	27898726	ENSG00000119915
CNVR_38	1	28031589	28069673	38085	Gain	1	Genic	Private	C10orf76	Upstream	ENSECAG00000020347	28041898	28199323	ENSG00000120029
CNVR_39	1	28289283	28304978	15696	Gain	1	Intergenic	Private
CNVR_40	1	30224678	30232046	7369	Gain	1	Genic	Private	GOT1	Downstream	ENSECAG00000000095	30198127	30227528	ENSG00000120053
CNVR_41	1	30504024	30539875	35852	Gain	1	Intergenic	Private
CNVR_42	1	30821890	30954856	132967	Gain	1	Genic	Private	HPSE2	Inside	ENSECAG00000000353	30713590	30967094	ENSG00000172987
CNVR_42	1	30821890	30954856	132967	Gain	1	Genic	Private	SNORA25	Encompass	ENSECAG00000025859	30869452	30869569	ENSG00000199392
CNVR_42	1	30821890	30954856	132967	Gain	1	Genic	Private	SNORA25	Encompass	ENSECAG00000025859	30869452	30869569	ENSG00000201957
CNVR_42	1	30821890	30954856	132967	Gain	1	Genic	Private	SNORA25	Encompass	ENSECAG00000025859	30869452	30869569	ENSG00000199196
CNVR_43	1	31694755	31742461	47707	Gain	1	Genic	Private	HOGA1	Downstream	ENSECAG00000008762	31686906	31707951	ENSG00000241935
CNVR_43	1	31694755	31742461	47707	Gain	1	Genic	Private	ANKRD2	Encompass	ENSECAG00000008916	31708700	31718433	ENSG00000165887
CNVR_43	1	31694755	31742461	47707	Gain	1	Genic	Private	UBTD1	Upstream	ENSECAG00000009137	31720719	31772306	ENSG00000165886
CNVR_44	1	32286100	32319493	33394	Gain	1	Genic	Private		Inside	ENSECAG00000013517	32244738	32337842
CNVR_45	1	32826918	32855092	28175	Gain	1	Genic	Private	DNTT	Upstream	ENSECAG00000015340	32827337	32859825	ENSG00000107447
CNVR_46	1	33006940	33029124	22185	Gain	1	Intergenic	Private
CNVR_47	1	33903070	33940429	37360	Gain	1	Genic	Private		Encompass	ENSECAG00000000262	33903145	33935339
CNVR_48	1	34049625	34066524	16900	Gain	1	Intergenic	Private
CNVR_49	1	34228149	34269464	41316	Gain	2	Intergenic	Shared
CNVR_50	1	34371404	34420450	49047	Gain	1	Genic	Private	CYP2C18	Encompass	ENSECAG00000005643	34382342	34409497	ENSG00000108242
CNVR_50	1	34371404	34420450	49047	Gain	1	Genic	Private	CYP2C9	Encompass	ENSECAG00000005643	34382342	34409497	ENSG00000138109
CNVR_50	1	34371404	34420450	49047	Gain	1	Genic	Private	RP11-400G3.5	Encompass	ENSECAG00000005643	34382342	34409497	ENSG00000276490
CNVR_50	1	34371404	34420450	49047	Gain	1	Genic	Private	CYP2C8	Encompass	ENSECAG00000005643	34382342	34409497	ENSG00000138115
CNVR_50	1	34371404	34420450	49047	Gain	1	Genic	Private	CYP2C19	Encompass	ENSECAG00000005643	34382342	34409497	ENSG00000165841
CNVR_51	1	34480975	34525062	44088	Gain	2	Intergenic	Shared
CNVR_52	1	34586134	34678362	92229	Loss	1	Genic	Private	CYP2C18	Downstream	ENSECAG00000011161	34526336	34598771	ENSG00000108242
CNVR_52	1	34586134	34678362	92229	Loss	1	Genic	Private	CYP2C9	Downstream	ENSECAG00000011161	34526336	34598771	ENSG00000138109
CNVR_52	1	34586134	34678362	92229	Loss	1	Genic	Private	RP11-400G3.5	Downstream	ENSECAG00000011161	34526336	34598771	ENSG00000276490
CNVR_52	1	34586134	34678362	92229	Loss	1	Genic	Private	CYP2C8	Downstream	ENSECAG00000011161	34526336	34598771	ENSG00000138115
CNVR_52	1	34586134	34678362	92229	Loss	1	Genic	Private	CYP2C19	Downstream	ENSECAG00000011161	34526336	34598771	ENSG00000165841
CNVR_52	1	34586134	34678362	92229	Loss	1	Genic	Private	CYP2C18	Encompass	ENSECAG00000011584	34617159	34648231	ENSG00000108242
CNVR_52	1	34586134	34678362	92229	Loss	1	Genic	Private	CYP2C9	Encompass	ENSECAG00000011584	34617159	34648231	ENSG00000138109
CNVR_52	1	34586134	34678362	92229	Loss	1	Genic	Private	RP11-400G3.5	Encompass	ENSECAG00000011584	34617159	34648231	ENSG00000276490
CNVR_52	1	34586134	34678362	92229	Loss	1	Genic	Private	CYP2C8	Encompass	ENSECAG00000011584	34617159	34648231	ENSG00000138115
CNVR_52	1	34586134	34678362	92229	Loss	1	Genic	Private	CYP2C19	Encompass	ENSECAG00000011584	34617159	34648231	ENSG00000165841
CNVR_52	1	34586134	34678362	92229	Loss	1	Genic	Private	HELLS	Upstream	ENSECAG00000018810	34670877	34709529	ENSG00000119969
CNVR_53	1	34682607	34693273	10667	Gain	2	Genic	Shared	HELLS	Inside	ENSECAG00000018810	34670877	34709529	ENSG00000119969
CNVR_53	1	34682607	34693273	10667	Gain	2	Genic	Shared		Encompass	ENSECAG00000026309	34687051	34687381
CNVR_54	1	35293695	35306231	12537	Gain	1	Intergenic	Private
CNVR_55	1	35409964	35442037	32074	Gain	1	Genic	Private	FRA10AC1	Downstream	ENSECAG00000000030	35396042	35428835	ENSG00000148690
CNVR_55	1	35409964	35442037	32074	Gain	1	Genic	Private	PDE6C	Upstream	ENSECAG00000007396	35432898	35481414	ENSG00000095464
CNVR_56	1	35593062	35603216	10155	Gain	1	Genic	Private	MYOF	Inside	ENSECAG00000018560	35581803	35733716	ENSG00000138119
CNVR_57	1	36358664	36373706	15043	Gain	1	Genic	Private	IDE	Inside	ENSECAG00000010646	36331837	36506686	ENSG00000119912
CNVR_58	1	36576776	36614780	38005	Gain	1	Genic	Private	CPEB3	Inside	ENSECAG00000000077	36544500	36721941	ENSG00000107864
CNVR_58	1	36576776	36614780	38005	Gain	1	Genic	Private		Encompass	ENSECAG00000026070	36605542	36605619
CNVR_59	1	36743510	36770757	27248	Gain	1	Genic	Private	BTAF1	Upstream	ENSECAG00000007796	36743798	36822118	ENSG00000095564
CNVR_60	1	36869873	36949123	79251	Gain	4	Genic	Shared	TNKS2	Upstream	ENSECAG00000012810	36894034	36953165	ENSG00000107854
CNVR_61	1	38122530	38158211	35682	Loss	1	Intergenic	Private
CNVR_62	1	38194076	38250747	56672	Gain	2	Intergenic	Shared
CNVR_63	1	38336351	38342699	6349	Gain	1	Intergenic	Private
CNVR_64	1	38521176	38527043	5868	Gain	1	Intergenic	Private
CNVR_65	1	39558415	39676145	117731	Gain	2	Genic	Shared	LIPN	Downstream	ENSECAG00000006329	39546870	39573956	ENSG00000204020
CNVR_65	1	39558415	39676145	117731	Gain	2	Genic	Shared	LIPK	Encompass	ENSECAG00000007409	39588869	39619886	ENSG00000204021
CNVR_66	1	39745954	39760275	14322	Gain	1	Intergenic	Private
CNVR_67	1	39822417	39856038	33622	Gain	2	Intergenic	Shared
CNVR_68	1	39893308	40007857	114550	Gain	1	Genic	Private		Downstream	ENSECAG00000013917	39891452	39909665
CNVR_68	1	39893308	40007857	114550	Gain	1	Genic	Private	LIPJ	Encompass	ENSECAG00000014492	39936540	39960976	ENSG00000204022
CNVR_68	1	39893308	40007857	114550	Gain	1	Genic	Private	RNLS	Upstream	ENSECAG00000015523	39979909	40224842	ENSG00000184719
CNVR_69	1	40184676	40233857	49182	Gain	1	Genic	Private	RNLS	Downstream	ENSECAG00000015523	39979909	40224842	ENSG00000184719
CNVR_70	1	40361934	40375818	13885	Gain	1	Intergenic	Private
CNVR_71	1	40437042	40546389	109348	Gain	4	Genic	Shared	PTEN	Upstream	ENSECAG00000017012	40515961	40601946	ENSG00000171862
CNVR_72	1	40582414	40613823	31410	Gain	1	Genic	Private	PTEN	Downstream	ENSECAG00000017012	40515961	40601946	ENSG00000171862
CNVR_73	1	40655726	40682268	26543	Gain	1	Genic	Private	ATAD1	Inside	ENSECAG00000000473	40644604	40691886	ENSG00000138138
CNVR_74	1	40917693	40927562	9870	Loss	1	Genic	Private	MINPP1	Downstream	ENSECAG00000012951	40878783	40927031	ENSG00000107789
CNVR_75	1	40928477	40975414	46938	mixed	9	Intergenic	Shared
CNVR_76	1	41005253	41046101	40849	Gain	1	Intergenic	Private
CNVR_77	1	42285350	42306158	20809	Gain	1	Intergenic	Private
CNVR_78	1	42420920	42437655	16736	Gain	1	Genic	Private	PRKG1	Inside	ENSECAG00000014017	42400353	42839102	ENSG00000185532
CNVR_79	1	42752206	42775124	22919	Gain	1	Genic	Private	PRKG1	Inside	ENSECAG00000014017	42400353	42839102	ENSG00000185532
CNVR_80	1	42990556	43013870	23315	Gain	1	Intergenic	Private
CNVR_81	1	43389160	43404800	15641	Gain	1	Intergenic	Private
CNVR_82	1	43713697	43741696	28000	Gain	1	Intergenic	Private
CNVR_83	1	43773972	43826180	52209	Gain	1	Intergenic	Private
CNVR_84	1	43838200	43857842	19643	Gain	1	Intergenic	Private
CNVR_85	1	44026574	44288020	261447	Gain	9	Genic	Shared		Encompass	ENSECAG00000018911	44067498	44068886
CNVR_85	1	44026574	44288020	261447	Gain	9	Genic	Shared		Encompass	ENSECAG00000001505	44083471	44087184
CNVR_85	1	44026574	44288020	261447	Gain	9	Genic	Shared		Encompass	ENSECAG00000004739	44087345	44088169
CNVR_85	1	44026574	44288020	261447	Gain	9	Genic	Shared		Encompass	ENSECAG00000004759	44130131	44130679
CNVR_85	1	44026574	44288020	261447	Gain	9	Genic	Shared	PCDH15	Upstream	ENSECAG00000019573	44134052	44372781	ENSG00000150275
CNVR_86	1	44335161	44374998	39838	Gain	2	Genic	Shared	PCDH15	Downstream	ENSECAG00000019573	44134052	44372781	ENSG00000150275
CNVR_87	1	44706657	44782325	75669	Gain	5	Intergenic	Shared
CNVR_88	1	44969203	45002878	33676	Gain	1	Intergenic	Private
CNVR_89	1	45025466	45115957	90492	Gain	3	Genic	Shared		Encompass	ENSECAG00000000995	45063014	45063907
CNVR_90	1	45238581	45246871	8291	Gain	1	Intergenic	Private
CNVR_91	1	45349740	45395878	46139	Gain	1	Intergenic	Private
CNVR_92	1	45424364	45785558	361195	Gain	9	Intergenic	Shared
CNVR_93	1	45899536	46037523	137988	Gain	5	Intergenic	Shared
CNVR_94	1	46191402	46253557	62156	Gain	2	Genic	Shared		Encompass	ENSECAG00000001542	46229114	46229578
CNVR_95	1	47105080	47127486	22407	Gain	2	Intergenic	Shared
CNVR_96	1	47272747	47316654	43908	Gain	1	Intergenic	Private
CNVR_97	1	47414913	47432949	18037	Gain	2	Intergenic	Shared
CNVR_98	1	47685603	47700674	15072	Gain	2	Intergenic	Shared
CNVR_99	1	47716352	47863018	146667	Gain	3	Genic	Shared		Encompass	ENSECAG00000007538	47767515	47768038
CNVR_100	1	48325822	48355552	29731	Gain	1	Genic	Private	BICC1	Upstream	ENSECAG00000013979	48329593	48501983	ENSG00000122870
CNVR_101	1	48580791	48623399	42609	Gain	1	Intergenic	Private
CNVR_102	1	48784094	48938345	154252	Gain	8	Genic	Shared	PHYHIPL	Encompass	ENSECAG00000019566	48830963	48896816	ENSG00000165443
CNVR_102	1	48784094	48938345	154252	Gain	8	Genic	Shared		Encompass	ENSECAG00000000044	48857464	48857978
CNVR_102	1	48784094	48938345	154252	Gain	8	Genic	Shared	FAM13C	Encompass	ENSECAG00000000046	48895664	48934072	ENSG00000148541
CNVR_102	1	48784094	48938345	154252	Gain	8	Genic	Shared		Encompass	ENSECAG00000025918	48920138	48920244
CNVR_103	1	49948574	49978783	30210	Gain	4	Intergenic	Shared
CNVR_104	1	50031484	50120338	88855	Gain	2	Intergenic	Shared
CNVR_105	1	50393560	50431533	37974	Gain	1	Intergenic	Private
CNVR_106	1	51352949	51388298	35350	Gain	1	Genic	Private	ARID5B	Inside	ENSECAG00000019795	51239962	51411137	ENSG00000150347
CNVR_107	1	51578361	51583729	5369	Gain	1	Intergenic	Private
CNVR_108	1	51928802	51958052	29251	Gain	1	Intergenic	Private
CNVR_109	1	52329740	52393231	63492	Gain	1	Genic	Private	NRBF2	Inside	ENSECAG00000011036	52276311	52459678	ENSG00000148572
CNVR_109	1	52329740	52393231	63492	Gain	1	Genic	Private	JMJD1C	Downstream	ENSECAG00000012941	52310682	52391532	ENSG00000171988
CNVR_110_1	1	52431098	52458534	27437	Gain	2	Genic	Shared	NRBF2	Inside	ENSECAG00000011036	52276311	52459678	ENSG00000148572
CNVR_110_2	1	52652997	52764602	111606	Gain	12	Genic	Shared	REEP3	Encompass	ENSECAG00000019662	52700010	52749144	ENSG00000165476
CNVR_111	1	52832640	52868633	35994	Gain	1	Intergenic	Private
CNVR_112	1	53467093	53489348	22256	Gain	2	Genic	Shared		Encompass	ENSECAG00000001844	53471521	53475291
CNVR_112	1	53467093	53489348	22256	Gain	2	Genic	Shared		Encompass	ENSECAG00000001933	53475761	53476138
CNVR_113	1	53760016	53820585	60570	Gain	1	Intergenic	Private
CNVR_114	1	53896098	53941918	45821	mixed	2	Intergenic	Shared
CNVR_115	1	54007264	54045545	38282	Gain	3	Intergenic	Shared
CNVR_116	1	54469538	54520609	51072	Gain	2	Genic	Shared		Encompass	ENSECAG00000001975	54495265	54496668
CNVR_117	1	54736466	54770346	33881	Gain	2	Genic	Shared	CTNNA3	Inside	ENSECAG00000008248	54728163	55422100	ENSG00000183230
CNVR_118	1	54884002	54960972	76971	Gain	6	Genic	Shared	CTNNA3	Inside	ENSECAG00000008248	54728163	55422100	ENSG00000183230
CNVR_118	1	54884002	54960972	76971	Gain	6	Genic	Shared		Encompass	ENSECAG00000002006	54901251	54901715
CNVR_119	1	55013715	55019079	5365	Gain	1	Genic	Private	CTNNA3	Inside	ENSECAG00000008248	54728163	55422100	ENSG00000183230
CNVR_120	1	55295950	55303340	7391	Gain	1	Genic	Private	CTNNA3	Inside	ENSECAG00000008248	54728163	55422100	ENSG00000183230
CNVR_121	1	55366113	55388651	22539	Gain	2	Genic	Shared	CTNNA3	Inside	ENSECAG00000008248	54728163	55422100	ENSG00000183230
CNVR_122	1	55442924	55464457	21534	Gain	2	Intergenic	Shared
CNVR_123	1	55527464	55543653	16190	Gain	1	Intergenic	Private
CNVR_124	1	55909321	55951660	42340	Gain	1	Intergenic	Private
CNVR_125	1	56339601	56425866	86266	Gain	5	Genic	Shared	SIRT1	Encompass	ENSECAG00000013909	56341550	56365132	ENSG00000096717
CNVR_125	1	56339601	56425866	86266	Gain	5	Genic	Shared	HERC4	Upstream	ENSECAG00000015733	56369313	56657202	ENSG00000148634
CNVR_125	1	56339601	56425866	86266	Gain	5	Genic	Shared		Encompass	ENSECAG00000003808	56403341	56404438
CNVR_126	1	56802221	56838581	36361	Gain	2	Genic	Shared	DNA2	Downstream	ENSECAG00000022137	56768477	56813801	ENSG00000138346
CNVR_126	1	56802221	56838581	36361	Gain	2	Genic	Shared	SLC25A16	Upstream	ENSECAG00000010181	56832683	56870476	ENSG00000122912
CNVR_127	1	56924502	57005126	80625	Gain	1	Genic	Private		Downstream	ENSECAG00000015450	56892685	56957330
CNVR_127	1	56924502	57005126	80625	Gain	1	Genic	Private		Encompass	ENSECAG00000003838	56961528	56962337
CNVR_127	1	56924502	57005126	80625	Gain	1	Genic	Private		Encompass	ENSECAG00000015521	56965321	57000001
CNVR_127	1	56924502	57005126	80625	Gain	1	Genic	Private	SNORA11	Encompass	ENSECAG00000025255	56980556	56980685	ENSG00000221245
CNVR_128	1	57174170	57198983	24814	Gain	1	Genic	Private	DDX50	Downstream	ENSECAG00000023044	57167856	57198889	ENSG00000107625
CNVR_129	1	57251402	57271101	19700	Gain	1	Genic	Private	KIF1BP	Inside	ENSECAG00000000471	57243328	57281391	ENSG00000198954
CNVR_129	1	57251402	57271101	19700	Gain	1	Genic	Private		Upstream	ENSECAG00000008689	57266155	57335506
CNVR_130	1	57363803	57371983	8181	Gain	1	Intergenic	Private
CNVR_131	1	57387728	57421835	34108	Gain	1	Genic	Private	VPS26A	Downstream	ENSECAG00000009507	57383148	57406524	ENSG00000122958
CNVR_131	1	57387728	57421835	34108	Gain	1	Genic	Private	SUPV3L1	Upstream	ENSECAG00000016297	57413153	57439533	ENSG00000156502
CNVR_132	1	58088996	58111553	22558	Gain	1	Genic	Private	COL13A1	Downstream	ENSECAG00000018359	58016168	58099058	ENSG00000197467
CNVR_133	1	59005688	59017132	11445	Gain	2	Intergenic	Shared
CNVR_134	1	59689723	59715943	26221	Gain	1	Genic	Private	CDH23	Inside	ENSECAG00000023411	59492523	59785104	ENSG00000107736
CNVR_135	1	60389578	60418248	28671	Gain	1	Genic	Private	MICU1	Inside	ENSECAG00000017574	60221713	60444626	ENSG00000107745
CNVR_136	1	60586831	60633656	46826	Gain	2	Genic	Shared	MCU	Inside	ENSECAG00000006181	60549411	60736551	ENSG00000156026
CNVR_137	1	60984050	61009907	25858	Gain	2	Genic	Shared	FAM149B1	Inside	ENSECAG00000000016	60970263	61036121	ENSG00000138286
CNVR_137	1	60984050	61009907	25858	Gain	2	Genic	Shared		Encompass	ENSECAG00000001924	60994696	60995381
CNVR_138	1	61120401	61276774	156374	Gain	1	Genic	Private	CFAP70	Downstream	ENSECAG00000010218	61049083	61181999	ENSG00000156042
CNVR_138	1	61120401	61276774	156374	Gain	1	Genic	Private		Encompass	ENSECAG00000003984	61165567	61165986
CNVR_138	1	61120401	61276774	156374	Gain	1	Genic	Private	ANXA7	Encompass	ENSECAG00000013554	61191121	61217547	ENSG00000138279
CNVR_138	1	61120401	61276774	156374	Gain	1	Genic	Private	MSS51	Encompass	ENSECAG00000007730	61224198	61227317	ENSG00000166343
CNVR_138	1	61120401	61276774	156374	Gain	1	Genic	Private	PPP3CB	Encompass	ENSECAG00000008577	61234363	61267642	ENSG00000107758
CNVR_139	1	61816571	61940354	123784	Gain	2	Genic	Shared	ADK	Inside	ENSECAG00000008160	61734968	62257104	ENSG00000156110
CNVR_140	1	62260532	62289633	29102	Gain	1	Intergenic	Private
CNVR_141	1	63436644	63461182	24539	Gain	1	Genic	Private	C10orf11	Inside	ENSECAG00000010620	63295685	63474260	ENSG00000148655
CNVR_142	1	64290791	64315796	25006	Gain	1	Genic	Private	KCNMA1	Inside	ENSECAG00000010713	64178413	64684808	ENSG00000156113
CNVR_143	1	65009152	65037018	27867	Gain	1	Genic	Private	DLG5	Upstream	ENSECAG00000013283	65017459	65144609	ENSG00000151208
CNVR_144	1	65475838	65492436	16599	Gain	1	Intergenic	Private
CNVR_145	1	66282141	66293004	10864	Gain	1	Genic	Private	ZMIZ1	Upstream	ENSECAG00000021528	66286005	66392640	ENSG00000108175
CNVR_146	1	66793169	67313042	519874	Gain	5	Genic	Shared	AGT	Encompass	ENSECAG00000015711	67180039	67187117	ENSG00000135744
CNVR_146	1	66793169	67313042	519874	Gain	5	Genic	Shared	COG2	Encompass	ENSECAG00000010075	67204849	67263488	ENSG00000135775
CNVR_147	1	67926377	67979664	53288	Gain	1	Intergenic	Private
CNVR_148	1	68115348	68133842	18495	Gain	1	Intergenic	Private
CNVR_149	1	68172758	68264059	91302	Gain	1	Genic	Private	URB2	Encompass	ENSECAG00000012338	68213418	68243651	ENSG00000135763
CNVR_149	1	68172758	68264059	91302	Gain	1	Genic	Private	TAF5L	Upstream	ENSECAG00000016369	68256047	68274336	ENSG00000135801
CNVR_150	1	69561176	69640459	79284	Gain	1	Intergenic	Private
CNVR_151	1	70188962	70207480	18519	Gain	1	Intergenic	Private
CNVR_152	1	70539539	70543724	4186	Gain	2	Intergenic	Shared
CNVR_153	1	71135756	71180168	44413	Gain	1	Intergenic	Private
CNVR_154	1	71264107	71282473	18367	Gain	1	Intergenic	Private
CNVR_155	1	71398718	71419679	20962	Gain	1	Genic	Private	ZNF248	Inside	ENSECAG00000008481	71391094	71498549	ENSG00000198105
CNVR_155	1	71398718	71419679	20962	Gain	1	Genic	Private		Encompass	ENSECAG00000012324	71415738	71416336
CNVR_156	1	71990019	72033288	43270	Gain	1	Genic	Private	CHRM3	Inside	ENSECAG00000010286	71972056	72084993	ENSG00000133019
CNVR_157	1	72133104	72146714	13611	Gain	1	Intergenic	Private
CNVR_158	1	72299997	72330466	30470	Gain	1	Intergenic	Private
CNVR_159	1	72448923	72451788	2866	Gain	1	Intergenic	Private
CNVR_160	1	72520258	72750853	230596	Gain	9	Genic	Shared		Encompass	ENSECAG00000004360	72597225	72597827
CNVR_160	1	72520258	72750853	230596	Gain	9	Genic	Shared		Encompass	ENSECAG00000003301	72601184	72602092
CNVR_160	1	72520258	72750853	230596	Gain	9	Genic	Shared		Encompass	ENSECAG00000010472	72716833	72717335
CNVR_161	1	72904077	73013272	109196	Gain	2	Intergenic	Shared
CNVR_162	1	73184605	73223230	38626	Gain	1	Intergenic	Private
CNVR_163	1	73384384	73392401	8018	Gain	1	Intergenic	Private
CNVR_164	1	73431201	73497488	66288	Gain	3	Intergenic	Shared
CNVR_165	1	73547236	73580187	32952	Gain	3	Intergenic	Shared
CNVR_166	1	74771773	74783840	12068	Gain	1	Genic	Private	MTR	Inside	ENSECAG00000021661	74712846	74811406	ENSG00000116984
CNVR_167	1	74985150	75046099	60950	Gain	1	Genic	Private	HEATR1	Downstream	ENSECAG00000021443	74978149	75029316	ENSG00000119285
CNVR_167	1	74985150	75046099	60950	Gain	1	Genic	Private	LGALS8	Upstream	ENSECAG00000015230	75031967	75049684	ENSG00000116977
CNVR_168	1	75278668	75301084	22417	Gain	3	Genic	Shared	GPR137B	Upstream	ENSECAG00000019821	75288345	75337410	ENSG00000077585
CNVR_169	1	75576159	75639670	63512	Gain	1	Genic	Private	LYST	Upstream	ENSECAG00000006981	75595808	75745716	ENSG00000143669
CNVR_170	1	75664342	75713368	49027	Gain	2	Genic	Shared	LYST	Inside	ENSECAG00000006981	75595808	75745716	ENSG00000143669
CNVR_170	1	75664342	75713368	49027	Gain	2	Genic	Shared		Encompass	ENSECAG00000011215	75679820	75680502
CNVR_171	1	75891070	75894659	3590	Gain	1	Genic	Private	B3GALNT2	Inside	ENSECAG00000013338	75859281	75907593	ENSG00000162885
CNVR_172	1	76001872	76118855	116984	Gain	4	Genic	Shared	GGPS1	Downstream	ENSECAG00000017806	75998875	76004728	ENSG00000152904
CNVR_172	1	76001872	76118855	116984	Gain	4	Genic	Shared	ARID4B	Upstream	ENSECAG00000017836	76073948	76158993	ENSG00000054267
CNVR_173	1	77077786	77108210	30425	Gain	1	Genic	Private	SLC35F3	Inside	ENSECAG00000007284	76905154	77273031	ENSG00000183780
CNVR_174	1	77116526	77149591	33066	Gain	2	Genic	Shared	SLC35F3	Inside	ENSECAG00000007284	76905154	77273031	ENSG00000183780
CNVR_175	1	77509907	77522783	12877	Gain	1	Intergenic	Private
CNVR_176	1	78361428	78384343	22916	Gain	1	Genic	Private		Encompass	ENSECAG00000005089	78379552	78380466
CNVR_177	1	79325651	79362371	36721	Gain	1	Genic	Private	TSNAX	Upstream	ENSECAG00000013688	79358400	79387829	ENSG00000116918
CNVR_177	1	79325651	79362371	36721	Gain	1	Genic	Private	TSNAX-DISC1	Upstream	ENSECAG00000013688	79358400	79387829	ENSG00000270106
CNVR_178	1	79893303	79898604	5302	Gain	1	Genic	Private	TTC13	Inside	ENSECAG00000019247	79843879	79921130	ENSG00000143643
CNVR_179_1	1	80224617	80242306	17690	Loss	10	Genic	Shared	CAPN9	Downstream	ENSECAG00000014703	80015484	80235543	ENSG00000135773
CNVR_179_1	1	80224617	80242306	17690	Loss	10	Genic	Shared		Encompass	ENSECAG00000003449	80229112	80230056
CNVR_179_1	1	80224617	80242306	17690	Loss	10	Genic	Shared	RNA5SP337	Encompass	ENSECAG00000026370	80232616	80232731	ENSG00000252816
CNVR_180	1	80515036	80546514	31479	Gain	1	Intergenic	Private
CNVR_181	1	80870845	80929570	58726	Gain	1	Genic	Private	PARG	Inside	ENSECAG00000022081	80859016	80971588	ENSG00000227345
CNVR_182	1	82463647	82465272	1626	Gain	1	Genic	Private	FRMPD2	Downstream	ENSECAG00000021638	82385119	82463695	ENSG00000170324
CNVR_183	1	83002312	83011471	9160	Gain	2	Intergenic	Shared
CNVR_184	1	83390311	83414385	24075	Gain	1	Genic	Private	FAM35A	Downstream	ENSECAG00000001626	83374045	83412074	ENSG00000122376
CNVR_185	1	85529735	85546037	16303	Gain	1	Genic	Private	CCSER2	Inside	ENSECAG00000014169	85507108	85636744	ENSG00000107771
CNVR_186	1	86037562	86211052	173491	Gain	1	Genic	Private		Encompass	ENSECAG00000005174	86064746	86066824
CNVR_187	1	86904308	86914824	10517	Gain	1	Genic	Private	NRG3	Inside	ENSECAG00000020751	86705365	86935312	ENSG00000185737
CNVR_188	1	86984076	87020514	36439	Gain	2	Intergenic	Shared
CNVR_189	1	87594624	87760252	165629	Gain	2	Intergenic	Shared
CNVR_190	1	89043742	89152869	109128	Gain	5	Genic	Shared		Encompass	ENSECAG00000012261	89044174	89045102
CNVR_190	1	89043742	89152869	109128	Gain	5	Genic	Shared		Encompass	ENSECAG00000014226	89070641	89071294
CNVR_190	1	89043742	89152869	109128	Gain	5	Genic	Shared		Encompass	ENSECAG00000027096	89071095	89071182
CNVR_190	1	89043742	89152869	109128	Gain	5	Genic	Shared		Encompass	ENSECAG00000027105	89071556	89071629
CNVR_190	1	89043742	89152869	109128	Gain	5	Genic	Shared		Encompass	ENSECAG00000027634	89076500	89076594
CNVR_191	1	89598432	89701679	103248	Gain	4	Intergenic	Shared
CNVR_192	1	89736104	89744811	8708	Gain	1	Intergenic	Private
CNVR_193	1	91356713	91416521	59809	Gain	2	Intergenic	Shared
CNVR_194	1	91569332	91590897	21566	Gain	1	Genic	Private		Downstream	ENSECAG00000020143	91565923	91586192
CNVR_194	1	91569332	91590897	21566	Gain	1	Genic	Private	TM6SF1	Upstream	ENSECAG00000003056	91587845	91611694	ENSG00000136404
CNVR_195	1	92104865	92137939	33075	Gain	1	Genic	Private	PDE8A	Upstream	ENSECAG00000007337	92118030	92182961	ENSG00000073417
CNVR_196	1	92504990	92548051	43062	Loss	1	Genic	Private	SEC11A	Downstream	ENSECAG00000021187	92492928	92510472	ENSG00000140612
CNVR_196	1	92504990	92548051	43062	Loss	1	Genic	Private	NMB	Encompass	ENSECAG00000008013	92519663	92522559	ENSG00000197696
CNVR_196	1	92504990	92548051	43062	Loss	1	Genic	Private	WDR73	Encompass	ENSECAG00000008151	92523432	92534942	ENSG00000177082
CNVR_196	1	92504990	92548051	43062	Loss	1	Genic	Private		Upstream	ENSECAG00000012271	92542742	92550635
CNVR_197	1	92816298	92822494	6197	Loss	1	Genic	Private	CRTC3	Inside	ENSECAG00000024475	92750554	92832855	ENSG00000140577
CNVR_198	1	93418243	93562641	144399	Gain	7	Genic	Shared	C15orf38-AP3S2	Encompass	ENSECAG00000023388	93454308	93461737	ENSG00000250021
CNVR_198	1	93418243	93562641	144399	Gain	7	Genic	Shared	ARPIN	Encompass	ENSECAG00000023388	93454308	93461737	ENSG00000242498
CNVR_198	1	93418243	93562641	144399	Gain	7	Genic	Shared	AP3S2	Encompass	ENSECAG00000024044	93469167	93515923	ENSG00000157823
CNVR_199	1	93582448	93591403	8956	Gain	1	Genic	Private	ANPEP	Inside	ENSECAG00000009431	93582010	93599101	ENSG00000166825
CNVR_200	1	94570870	94582613	11744	Gain	1	Genic	Private		Encompass	ENSECAG00000026197	94578238	94578323
CNVR_201	1	95024882	95032121	7240	Gain	1	Genic	Private	NTRK3	Inside	ENSECAG00000012510	94952908	95246195	ENSG00000140538
CNVR_202	1	95925274	95956466	31193	Gain	1	Genic	Private		Encompass	ENSECAG00000004887	95939008	95939916
CNVR_202	1	95925274	95956466	31193	Gain	1	Genic	Private		Encompass	ENSECAG00000023906	95940077	95943906
CNVR_203	1	97116070	97159049	42980	Gain	1	Genic	Private	AKAP13	Inside	ENSECAG00000009706	97104721	97241531	ENSG00000170776
CNVR_204	1	98073417	98078998	5582	Gain	1	Intergenic	Private
CNVR_205	1	98864482	98876465	11984	Gain	1	Intergenic	Private
CNVR_206	1	99326751	99346454	19704	Gain	1	Intergenic	Private
CNVR_207	1	99673516	99695625	22110	Gain	3	Intergenic	Shared
CNVR_208	1	100310040	100342748	32709	Gain	1	Genic	Private	MCTP2	Inside	ENSECAG00000022677	100249059	100424557	ENSG00000140563
CNVR_209	1	100899034	100914900	15867	Gain	1	Intergenic	Private
CNVR_210	1	101007298	101028810	21513	Gain	1	Intergenic	Private
CNVR_211	1	101217638	101237617	19980	Gain	2	Intergenic	Shared
CNVR_212	1	101424088	101473556	49469	Gain	2	Intergenic	Shared
CNVR_213	1	101546088	101628005	81918	Gain	3	Intergenic	Shared
CNVR_214	1	102799070	102806615	7546	Gain	1	Intergenic	Private
CNVR_215	1	103329242	103339558	10317	Gain	1	Intergenic	Private
CNVR_216	1	103528764	103554705	25942	Gain	1	Genic	Private	ARRDC4	Inside	ENSECAG00000009400	103510741	103572903	ENSG00000140450
CNVR_217	1	104848303	104906145	57843	Gain	2	Intergenic	Shared
CNVR_218	1	104924327	105069768	145442	Gain	4	Genic	Shared	MEF2A	Upstream	ENSECAG00000011593	105006651	105139735	ENSG00000068305
CNVR_218	1	104924327	105069768	145442	Gain	4	Genic	Shared		Encompass	ENSECAG00000005746	105012047	105012652
CNVR_218	1	104924327	105069768	145442	Gain	4	Genic	Shared		Encompass	ENSECAG00000005782	105013361	105013924
CNVR_218	1	104924327	105069768	145442	Gain	4	Genic	Shared		Encompass	ENSECAG00000020546	105015251	105015887
CNVR_219	1	105568333	105699322	130990	Gain	3	Genic	Shared	ADAMTS17	Downstream	ENSECAG00000000579	105238087	105572574	ENSG00000140470
CNVR_219	1	105568333	105699322	130990	Gain	3	Genic	Shared	CERS3	Upstream	ENSECAG00000013052	105673873	105715539	ENSG00000154227
CNVR_220	1	106631233	106648607	17375	Gain	1	Intergenic	Private
CNVR_221	1	107101584	107123462	21879	Gain	1	Intergenic	Private
CNVR_222	1	108115056	108125477	10422	Gain	1	Genic	Private	FAN1	Inside	ENSECAG00000010387	108106885	108139540	ENSG00000198690
CNVR_223	1	109294332	109321624	27293	Gain	1	Intergenic	Private
CNVR_224	1	110213557	110228331	14775	Gain	1	Intergenic	Private
CNVR_225	1	110251424	110281803	30380	Gain	1	Genic	Private		Encompass	ENSECAG00000001705	110262301	110262807
CNVR_226	1	110315917	110351412	35496	Gain	1	Genic	Private		Encompass	ENSECAG00000018092	110319601	110319976
CNVR_227	1	110366242	110401711	35470	Gain	1	Genic	Private	SNRPN	Encompass	ENSECAG00000018148	110373067	110384531	ENSG00000128739
CNVR_227	1	110366242	110401711	35470	Gain	1	Genic	Private	SNORD107	Encompass	ENSECAG00000027300	110387877	110387950	ENSG00000276314
CNVR_227	1	110366242	110401711	35470	Gain	1	Genic	Private	SNORD108	Encompass	ENSECAG00000027227	110389774	110389845	ENSG00000239014
CNVR_228	1	110433574	110735911	302338	Gain	5	Genic	Shared	SNORD109B	Encompass	ENSECAG00000027507	110463015	110463081	ENSG00000239169
CNVR_228	1	110433574	110735911	302338	Gain	5	Genic	Shared	SNORD109A	Encompass	ENSECAG00000027507	110463015	110463081	ENSG00000274640
CNVR_228	1	110433574	110735911	302338	Gain	5	Genic	Shared		Encompass	ENSECAG00000026560	110483612	110483705
CNVR_228	1	110433574	110735911	302338	Gain	5	Genic	Shared		Encompass	ENSECAG00000025263	110486350	110486442
CNVR_228	1	110433574	110735911	302338	Gain	5	Genic	Shared		Encompass	ENSECAG00000026164	110489126	110489219
CNVR_228	1	110433574	110735911	302338	Gain	5	Genic	Shared		Encompass	ENSECAG00000025411	110491865	110491957
CNVR_228	1	110433574	110735911	302338	Gain	5	Genic	Shared		Encompass	ENSECAG00000025589	110494650	110494743
CNVR_228	1	110433574	110735911	302338	Gain	5	Genic	Shared		Encompass	ENSECAG00000026473	110497385	110497477
CNVR_228	1	110433574	110735911	302338	Gain	5	Genic	Shared		Encompass	ENSECAG00000025825	110500173	110500266
CNVR_228	1	110433574	110735911	302338	Gain	5	Genic	Shared	SNORD116-30	Encompass	ENSECAG00000027086	110503804	110503885	ENSG00000252277
CNVR_228	1	110433574	110735911	302338	Gain	5	Genic	Shared	SNORD116-26	Encompass	ENSECAG00000027086	110503804	110503885	ENSG00000251815
CNVR_228	1	110433574	110735911	302338	Gain	5	Genic	Shared	SNORD116-25	Encompass	ENSECAG00000027086	110503804	110503885	ENSG00000252326
CNVR_228	1	110433574	110735911	302338	Gain	5	Genic	Shared	SNORD116-28	Encompass	ENSECAG00000027086	110503804	110503885	ENSG00000278123
CNVR_228	1	110433574	110735911	302338	Gain	5	Genic	Shared	SNORD116-29	Encompass	ENSECAG00000027086	110503804	110503885	ENSG00000207245
CNVR_228	1	110433574	110735911	302338	Gain	5	Genic	Shared	SNORD116-27	Encompass	ENSECAG00000027086	110503804	110503885	ENSG00000251896
CNVR_228	1	110433574	110735911	302338	Gain	5	Genic	Shared		Encompass	ENSECAG00000027429	110505593	110505677
CNVR_228	1	110433574	110735911	302338	Gain	5	Genic	Shared		Encompass	ENSECAG00000025896	110556275	110556350
CNVR_228	1	110433574	110735911	302338	Gain	5	Genic	Shared		Encompass	ENSECAG00000025228	110580820	110580903
CNVR_228	1	110433574	110735911	302338	Gain	5	Genic	Shared		Encompass	ENSECAG00000025836	110581738	110581818
CNVR_228	1	110433574	110735911	302338	Gain	5	Genic	Shared		Encompass	ENSECAG00000025596	110585126	110585206
CNVR_228	1	110433574	110735911	302338	Gain	5	Genic	Shared		Encompass	ENSECAG00000025304	110587597	110587677
CNVR_228	1	110433574	110735911	302338	Gain	5	Genic	Shared	SNORD115-45	Encompass	ENSECAG00000026057	110591857	110591937	ENSG00000212380
CNVR_228	1	110433574	110735911	302338	Gain	5	Genic	Shared	SNORD115-46	Encompass	ENSECAG00000025681	110594841	110594921	ENSG00000276844
CNVR_228	1	110433574	110735911	302338	Gain	5	Genic	Shared	SNORD115	Encompass	ENSECAG00000025672	110596270	110596347	ENSG00000212428
CNVR_228	1	110433574	110735911	302338	Gain	5	Genic	Shared	SNORD115-48	Encompass	ENSECAG00000026136	110604397	110604472	ENSG00000201634
CNVR_228	1	110433574	110735911	302338	Gain	5	Genic	Shared		Encompass	ENSECAG00000023127	110628329	110632095
CNVR_228	1	110433574	110735911	302338	Gain	5	Genic	Shared		Encompass	ENSECAG00000000394	110632562	110633262
CNVR_228	1	110433574	110735911	302338	Gain	5	Genic	Shared	SNORD109B	Encompass	ENSECAG00000027152	110683020	110683086	ENSG00000239169
CNVR_228	1	110433574	110735911	302338	Gain	5	Genic	Shared	SNORD109A	Encompass	ENSECAG00000027152	110683020	110683086	ENSG00000274640
CNVR_229	1	111867961	111893050	25090	Gain	1	Intergenic	Private
CNVR_230	1	112151454	112187125	35672	Gain	2	Genic	Shared		Encompass	ENSECAG00000005895	112157625	112158317
CNVR_231	1	112819598	112970082	150485	Gain	1	Genic	Private	GABRG3	Inside	ENSECAG00000018053	112742850	112990454	ENSG00000182256
CNVR_231	1	112819598	112970082	150485	Gain	1	Genic	Private		Encompass	ENSECAG00000026746	112890392	112890466
CNVR_232	1	113065716	113147654	81939	Gain	2	Intergenic	Shared
CNVR_233	1	113340424	113423533	83110	Gain	1	Genic	Private	OCA2	Upstream	ENSECAG00000009637	113346147	113559363	ENSG00000104044
CNVR_234	1	113561057	113577870	16814	Gain	1	Genic	Private		Encompass	ENSECAG00000001327	113563432	113564151
CNVR_235	1	113611748	113702632	90885	Gain	1	Genic	Private	HERC2	Upstream	ENSECAG00000017677	113626895	113881458	ENSG00000128731
CNVR_236	1	113885763	113913677	27915	Gain	1	Intergenic	Private
CNVR_237_1	1	114014275	114276048	261774	mixed	12	Genic	Shared	NIPA2	Downstream	ENSECAG00000006379	113988303	114014970	ENSG00000140157
CNVR_237_1	1	114014275	114276048	261774	mixed	12	Genic	Shared	CYFIP1	Encompass	ENSECAG00000012143	114017586	114109539	ENSG00000273749
CNVR_237_1	1	114014275	114276048	261774	mixed	12	Genic	Shared	TUBGCP5	Encompass	ENSECAG00000005538	114166829	114214515	ENSG00000275835
CNVR_237_1	1	114014275	114276048	261774	mixed	12	Genic	Shared		Encompass	ENSECAG00000004926	114186401	114186997
CNVR_237_1	1	114014275	114276048	261774	mixed	12	Genic	Shared		Encompass	ENSECAG00000001431	114187502	114188581
CNVR_237_1	1	114014275	114276048	261774	mixed	12	Genic	Shared		Encompass	ENSECAG00000001519	114189885	114190349
CNVR_238	1	114309272	114379413	70142	Gain	1	Intergenic	Private
CNVR_239	1	114755726	114780140	24415	Gain	1	Intergenic	Private
CNVR_240	1	114844143	114874527	30385	Gain	2	Intergenic	Shared
CNVR_241	1	115268187	115298561	30375	Gain	1	Genic	Private		Encompass	ENSECAG00000001588	115283571	115283945
CNVR_242	1	115888882	115904538	15657	Gain	2	Genic	Shared	DNAJA4	Upstream	ENSECAG00000023807	115897064	115906426	ENSG00000140403
CNVR_243	1	116105634	116122011	16378	Gain	1	Genic	Private		Encompass	ENSECAG00000001696	116109323	116110039
CNVR_243	1	116105634	116122011	16378	Gain	1	Genic	Private	HYKK	Upstream	ENSECAG00000007552	116114685	116138192	ENSG00000188266
CNVR_244	1	116286151	116409763	123613	Gain	4	Genic	Shared		Encompass	ENSECAG00000009587	116334825	116335726
CNVR_244	1	116286151	116409763	123613	Gain	4	Genic	Shared	UBE2Q2	Encompass	ENSECAG00000009617	116342864	116403520	ENSG00000140367
CNVR_244	1	116286151	116409763	123613	Gain	4	Genic	Shared	FBXO22	Upstream	ENSECAG00000006410	116406861	116437591	ENSG00000167196
CNVR_245	1	116543523	116546560	3038	Gain	1	Intergenic	Private
CNVR_246	1	116617074	116790232	173159	Gain	4	Genic	Shared	TMEM266	Encompass	ENSECAG00000017690	116620000	116688988	ENSG00000169758
CNVR_246	1	116617074	116790232	173159	Gain	4	Genic	Shared	ETFA	Encompass	ENSECAG00000002611	116700439	116789325	ENSG00000140374
CNVR_246	1	116617074	116790232	173159	Gain	4	Genic	Shared		Encompass	ENSECAG00000001794	116746937	116747341
CNVR_246	1	116617074	116790232	173159	Gain	4	Genic	Shared		Encompass	ENSECAG00000005427	116752747	116753571
CNVR_247	1	117062293	117064946	2654	Gain	1	Genic	Private	SCAPER	Inside	ENSECAG00000017272	116838049	117283538	ENSG00000140386
CNVR_248	1	117133423	117317450	184028	Gain	9	Genic	Shared	SCAPER	Downstream	ENSECAG00000017272	116838049	117283538	ENSG00000140386
CNVR_248	1	117133423	117317450	184028	Gain	9	Genic	Shared		Encompass	ENSECAG00000005552	117213920	117214525
CNVR_248	1	117133423	117317450	184028	Gain	9	Genic	Shared		Encompass	ENSECAG00000016474	117219387	117219959
CNVR_248	1	117133423	117317450	184028	Gain	9	Genic	Shared		Encompass	ENSECAG00000001917	117277927	117278268
CNVR_249	1	117849689	117891265	41577	Gain	2	Intergenic	Shared
CNVR_250	1	118070609	118174423	103815	Gain	1	Genic	Private	LINGO1	Downstream	ENSECAG00000005701	118040127	118126651	ENSG00000169783
CNVR_251	1	118278054	118293888	15835	Gain	1	Genic	Private	ODF3L1	Upstream	ENSECAG00000008694	118292143	118295389	ENSG00000182950
CNVR_252	1	120250576	120357316	106741	Gain	3	Genic	Shared	NEO1	Inside	ENSECAG00000024743	120198949	120379779	ENSG00000067141
CNVR_252	1	120250576	120357316	106741	Gain	3	Genic	Shared		Encompass	ENSECAG00000003709	120280738	120281475
CNVR_252	1	120250576	120357316	106741	Gain	3	Genic	Shared		Encompass	ENSECAG00000017384	120326913	120327737
CNVR_252	1	120250576	120357316	106741	Gain	3	Genic	Shared		Encompass	ENSECAG00000017709	120328790	120329694
CNVR_252	1	120250576	120357316	106741	Gain	3	Genic	Shared		Encompass	ENSECAG00000017719	120353154	120353579
CNVR_252	1	120250576	120357316	106741	Gain	3	Genic	Shared		Encompass	ENSECAG00000018876	120353901	120354358
CNVR_252	1	120250576	120357316	106741	Gain	3	Genic	Shared		Encompass	ENSECAG00000027648	120354680	120354764
CNVR_253	1	120398898	120426935	28038	Gain	1	Genic	Private		Encompass	ENSECAG00000018922	120421494	120422017
CNVR_253	1	120398898	120426935	28038	Gain	1	Genic	Private		Encompass	ENSECAG00000019418	120422104	120422637
CNVR_254	1	120670414	120727218	56805	Gain	1	Genic	Private	ADPGK	Encompass	ENSECAG00000020480	120675490	120703598	ENSG00000159322
CNVR_254	1	120670414	120727218	56805	Gain	1	Genic	Private	BBS4	Upstream	ENSECAG00000003146	120712623	120739197	ENSG00000140463
CNVR_255	1	120811457	120848649	37193	Gain	1	Genic	Private	ARIH1	Inside	ENSECAG00000019466	120790235	120899701	ENSG00000166233
CNVR_256	1	121206491	121309544	103054	Gain	2	Genic	Shared	MYO9A	Upstream	ENSECAG00000016415	121236682	121474859	ENSG00000066933
CNVR_256	1	121206491	121309544	103054	Gain	2	Genic	Shared		Encompass	ENSECAG00000005524	121243594	121243896
CNVR_256	1	121206491	121309544	103054	Gain	2	Genic	Shared		Encompass	ENSECAG00000005581	121244635	121245240
CNVR_257	1	122129499	122139968	10470	Gain	1	Genic	Private	LRRC49	Inside	ENSECAG00000024328	122107107	122243859	ENSG00000137821
CNVR_258	1	122297620	122356925	59306	Gain	2	Genic	Shared	LARP6	Downstream	ENSECAG00000014190	122293476	122298945	ENSG00000166173
CNVR_259	1	124056956	124078549	21594	Gain	1	Intergenic	Private
CNVR_260	1	124362750	124364556	1807	Gain	1	Intergenic	Private
CNVR_261	1	124671821	124762731	90911	Gain	1	Genic	Private	PIAS1	Downstream	ENSECAG00000007993	124660377	124736638	ENSG00000033800
CNVR_262	1	125062000	125131254	69255	Gain	4	Genic	Shared	MAP2K5	Inside	ENSECAG00000022411	124847734	125200048	ENSG00000137764
CNVR_263	1	125923435	125942826	19392	Gain	1	Intergenic	Private
CNVR_264	1	126267284	126294712	27429	Gain	1	Intergenic	Private
CNVR_265	1	127194896	127213292	18397	Gain	1	Genic	Private	CLPX	Inside	ENSECAG00000016127	127180518	127215269	ENSG00000166855
CNVR_266	1	127504595	127518179	13585	Gain	1	Intergenic	Private
CNVR_267	1	128443887	128504898	61012	Gain	1	Genic	Private	HERC1	Inside	ENSECAG00000022635	128386935	128540437	ENSG00000103657
CNVR_267	1	128443887	128504898	61012	Gain	1	Genic	Private		Encompass	ENSECAG00000015701	128472924	128476743
CNVR_267	1	128443887	128504898	61012	Gain	1	Genic	Private		Encompass	ENSECAG00000004063	128476904	128477728
CNVR_268	1	129191063	129220706	29644	Gain	1	Intergenic	Private
CNVR_269	1	129272635	129356095	83461	Gain	1	Genic	Private	TLN2	Inside	ENSECAG00000020488	129230635	129422024	ENSG00000171914
CNVR_270	1	130604987	130607259	2273	Gain	1	Intergenic	Private
CNVR_271	1	131127396	131143467	16072	Gain	1	Intergenic	Private
CNVR_272	1	131345890	131388224	42335	Gain	5	Genic	Shared	ICE2	Inside	ENSECAG00000008412	131334468	131398191	ENSG00000128915
CNVR_273	1	131614984	131642581	27598	Gain	1	Intergenic	Private
CNVR_274	1	131836594	131849794	13201	Gain	1	Intergenic	Private
CNVR_275	1	131928965	131954704	25740	Gain	2	Intergenic	Shared
CNVR_276	1	132338309	132375005	36697	Gain	1	Genic	Private	CCNB2	Inside	ENSECAG00000014813	132277015	132491903	ENSG00000157456
CNVR_276	1	132338309	132375005	36697	Gain	1	Genic	Private	MYO1E	Upstream	ENSECAG00000024352	132351665	132467551	ENSG00000157483
CNVR_277	1	132682748	132707770	25023	Gain	2	Genic	Shared	FAM63B	Inside	ENSECAG00000019456	132682339	132744637	ENSG00000128923
CNVR_278	1	133992967	134029050	36084	Gain	1	Genic	Private	TCF12	Upstream	ENSECAG00000011678	134003936	134350825	ENSG00000140262
CNVR_279	1	134168341	134275518	107178	Gain	1	Genic	Private	TCF12	Inside	ENSECAG00000011678	134003936	134350825	ENSG00000140262
CNVR_280	1	134500429	134554780	54352	Gain	1	Genic	Private	ZNF280D	Upstream	ENSECAG00000008139	134549347	134690828	ENSG00000137871
CNVR_281	1	134619947	134702192	82246	Gain	1	Genic	Private	ZNF280D	Downstream	ENSECAG00000008139	134549347	134690828	ENSG00000137871
CNVR_282	1	135978059	135997324	19266	Gain	1	Intergenic	Private
CNVR_283	1	136125391	136176097	50707	Gain	1	Intergenic	Private
CNVR_284	1	136235455	136252866	17412	Gain	1	Genic	Private	UNC13C	Upstream	ENSECAG00000022427	136245628	136766038	ENSG00000137766
CNVR_285	1	136334919	136453441	118523	Gain	2	Genic	Shared	UNC13C	Inside	ENSECAG00000022427	136245628	136766038	ENSG00000137766
CNVR_286	1	136554281	136617962	63682	Gain	2	Genic	Shared	UNC13C	Inside	ENSECAG00000022427	136245628	136766038	ENSG00000137766
CNVR_287	1	138859955	138867658	7704	Gain	1	Genic	Private	DMXL2	Inside	ENSECAG00000000381	138859084	138997629	ENSG00000104093
CNVR_288	1	138936197	138998682	62486	Gain	3	Genic	Shared	DMXL2	Downstream	ENSECAG00000000381	138859084	138997629	ENSG00000104093
CNVR_289	1	139546731	139605968	59238	Gain	1	Genic	Private	SPPL2A	Downstream	ENSECAG00000008167	139545256	139574106	ENSG00000138600
CNVR_289	1	139546731	139605968	59238	Gain	1	Genic	Private		Encompass	ENSECAG00000001402	139587453	139588856
CNVR_289	1	139546731	139605968	59238	Gain	1	Genic	Private		Encompass	ENSECAG00000017762	139589487	139591173
CNVR_290	1	139641560	139684740	43181	Gain	1	Genic	Private	TRPM7	Inside	ENSECAG00000017780	139619109	139705216	ENSG00000092439
CNVR_291	1	139705686	139752547	46862	Gain	4	Genic	Shared	USP50	Encompass	ENSECAG00000023695	139717547	139743059	ENSG00000170236
CNVR_291	1	139705686	139752547	46862	Gain	4	Genic	Shared	USP8	Upstream	ENSECAG00000006611	139743984	139786052	ENSG00000138592
CNVR_292	1	139867484	139908093	40610	Gain	3	Genic	Shared	GABPB1	Encompass	ENSECAG00000016926	139870278	139897140	ENSG00000104064
CNVR_293	1	140361000	140438447	77448	Gain	1	Genic	Private	DTWD1	Encompass	ENSECAG00000012316	140391003	140405326	ENSG00000104047
CNVR_293	1	140361000	140438447	77448	Gain	1	Genic	Private	FAM227B	Upstream	ENSECAG00000013743	140420205	140609657	ENSG00000166262
CNVR_294	1	141076596	141141380	64785	Gain	3	Genic	Shared	CEP152	Downstream	ENSECAG00000026853	141034867	141110821	ENSG00000103995
CNVR_295	1	141483023	141495139	12117	Gain	1	Genic	Private	DUT	Encompass	ENSECAG00000015971	141484327	141494966	ENSG00000128951
CNVR_296	1	141889697	141897171	7475	Gain	1	Intergenic	Private
CNVR_297	1	142487517	142582931	95415	Gain	2	Intergenic	Shared
CNVR_298	1	142636844	142684698	47855	Gain	3	Intergenic	Shared
CNVR_299	1	142959156	142977969	18814	Gain	1	Intergenic	Private
CNVR_300	1	143340962	143357713	16752	Gain	1	Intergenic	Private
CNVR_301	1	143393160	143429287	36128	Gain	1	Genic	Private		Encompass	ENSECAG00000008791	143424467	143424841
CNVR_302	1	144057497	144090913	33417	Gain	1	Genic	Private	GATM	Encompass	ENSECAG00000014243	144067016	144080804	ENSG00000171766
CNVR_303	1	144217651	144340953	123303	Loss	1	Genic	Private	SHF	Encompass	ENSECAG00000017035	144241860	144261486	ENSG00000138606
CNVR_303	1	144217651	144340953	123303	Loss	1	Genic	Private	DUOX1	Encompass	ENSECAG00000023918	144263880	144292861	ENSG00000137857
CNVR_303	1	144217651	144340953	123303	Loss	1	Genic	Private	DUOXA1	Encompass	ENSECAG00000009034	144301673	144304940	ENSG00000140254
CNVR_303	1	144217651	144340953	123303	Loss	1	Genic	Private	DUOXA2	Encompass	ENSECAG00000014758	144306177	144309449	ENSG00000140274
CNVR_303	1	144217651	144340953	123303	Loss	1	Genic	Private	DUOX2	Encompass	ENSECAG00000017764	144310569	144328545	ENSG00000140279
CNVR_304	1	144587419	144676856	89438	Gain	2	Genic	Shared	SPG11	Downstream	ENSECAG00000001155	144524588	144601587	ENSG00000104133
CNVR_304	1	144587419	144676856	89438	Gain	2	Genic	Shared	EIF3J	Encompass	ENSECAG00000008716	144603578	144612663	ENSG00000104131
CNVR_304	1	144587419	144676856	89438	Gain	2	Genic	Shared	CTDSPL2	Upstream	ENSECAG00000011865	144630860	144717265	ENSG00000137770
CNVR_305	1	144711384	144884275	172892	Gain	2	Genic	Shared	CTDSPL2	Downstream	ENSECAG00000011865	144630860	144717265	ENSG00000137770
CNVR_305	1	144711384	144884275	172892	Gain	2	Genic	Shared	CASC4	Encompass	ENSECAG00000016304	144727313	144833523	ENSG00000166734
CNVR_305	1	144711384	144884275	172892	Gain	2	Genic	Shared		Encompass	ENSECAG00000002288	144817691	144818515
CNVR_305	1	144711384	144884275	172892	Gain	2	Genic	Shared		Encompass	ENSECAG00000004744	144818694	144820097
CNVR_305	1	144711384	144884275	172892	Gain	2	Genic	Shared		Encompass	ENSECAG00000018936	144820350	144821892
CNVR_306	1	145415830	145511020	95191	Gain	4	Genic	Shared	PPIP5K1	Downstream	ENSECAG00000015951	145384150	145420133	ENSG00000168781
CNVR_306	1	145415830	145511020	95191	Gain	4	Genic	Shared	MAP1A	Encompass	ENSECAG00000022695	145423318	145442406	ENSG00000166963
CNVR_306	1	145415830	145511020	95191	Gain	4	Genic	Shared		Encompass	ENSECAG00000027315	145434389	145434456
CNVR_306	1	145415830	145511020	95191	Gain	4	Genic	Shared	LCMT2	Upstream	ENSECAG00000008021	145435932	145608631	ENSG00000168806
CNVR_306	1	145415830	145511020	95191	Gain	4	Genic	Shared	TP53BP1	Upstream	ENSECAG00000008093	145442930	145529412	ENSG00000067369
CNVR_307	1	145562131	145563643	1513	Gain	1	Genic	Private	LCMT2	Inside	ENSECAG00000008021	145435932	145608631	ENSG00000168806
CNVR_307	1	145562131	145563643	1513	Gain	1	Genic	Private	TUBGCP4	Inside	ENSECAG00000007069	145531005	145564651	ENSG00000137822
CNVR_308	1	145929172	145950659	21488	Gain	2	Genic	Shared	UBR1	Inside	ENSECAG00000011972	145890713	145988801	ENSG00000159459
CNVR_309	1	145991577	146003373	11797	Gain	1	Intergenic	Private
CNVR_310	1	146042463	146048822	6360	Gain	2	Genic	Shared	TTBK2	Inside	ENSECAG00000024034	146013183	146148845	ENSG00000128881
CNVR_311	1	146078210	146102405	24196	Gain	1	Genic	Private	TTBK2	Inside	ENSECAG00000024034	146013183	146148845	ENSG00000128881
CNVR_312	1	146172273	146179481	7209	Gain	1	Genic	Private		Upstream	ENSECAG00000022851	146172370	146200161
CNVR_313	1	146183698	146192012	8315	Loss	5	Genic	Shared		Inside	ENSECAG00000022851	146172370	146200161
CNVR_314	1	146221119	146238372	17254	Gain	2	Genic	Shared	STARD9	Inside	ENSECAG00000007299	146218632	146293413	ENSG00000159433
CNVR_315	1	147474842	147500952	26111	Gain	1	Intergenic	Private
CNVR_316	1	147559326	147567632	8307	Gain	1	Genic	Private	INO80	Inside	ENSECAG00000023057	147544559	147644439	ENSG00000128908
CNVR_317	1	148251325	148261877	10553	Gain	1	Genic	Private	BUB1B-PAK6	Downstream	ENSECAG00000017471	148242346	148253874	ENSG00000259288
CNVR_317	1	148251325	148261877	10553	Gain	1	Genic	Private	PAK6	Downstream	ENSECAG00000017471	148242346	148253874	ENSG00000137843
CNVR_318	1	148484222	148495856	11635	Gain	1	Genic	Private	EIF2AK4	Inside	ENSECAG00000000348	148443574	148539722	ENSG00000128829
CNVR_319	1	148700777	148804648	103872	Gain	2	Genic	Shared	FSIP1	Inside	ENSECAG00000024912	148674597	148835627	ENSG00000150667
CNVR_319	1	148700777	148804648	103872	Gain	2	Genic	Shared		Encompass	ENSECAG00000008914	148775776	148776200
CNVR_320	1	149365660	149370090	4431	Loss	5	Intergenic	Shared
CNVR_321	1	149726684	149742377	15694	Gain	1	Genic	Private	FAM98B	Inside	ENSECAG00000006704	149682584	149806900	ENSG00000171262
CNVR_321	1	149726684	149742377	15694	Gain	1	Genic	Private	RASGRP1	Inside	ENSECAG00000010114	149706774	149775059	ENSG00000172575
CNVR_322	1	149848843	149932477	83635	Gain	2	Genic	Shared	SPRED1	Upstream	ENSECAG00000008623	149907955	150022286	ENSG00000166068
CNVR_323	1	149952496	149968513	16018	Gain	2	Genic	Shared	SPRED1	Inside	ENSECAG00000008623	149907955	150022286	ENSG00000166068
CNVR_324	1	150116895	150173166	56272	Gain	1	Intergenic	Private
CNVR_325	1	150477746	150494476	16731	Gain	1	Intergenic	Private
CNVR_326	1	150504935	150530370	25436	Gain	1	Intergenic	Private
CNVR_327	1	150611702	150700189	88488	Gain	1	Intergenic	Private
CNVR_328	1	150890041	150895791	5751	Gain	1	Intergenic	Private
CNVR_329	1	151645663	151708704	63042	Gain	1	Intergenic	Private
CNVR_330	1	151879075	151904925	25851	Gain	1	Intergenic	Private
CNVR_331	1	151956099	151963002	6904	Gain	1	Intergenic	Private
CNVR_332	1	152283141	152311964	28824	Gain	1	Intergenic	Private
CNVR_333	1	152490353	152528159	37807	Gain	1	Genic	Private	DPH6	Downstream	ENSECAG00000014365	152357853	152523065	ENSG00000134146
CNVR_333	1	152490353	152528159	37807	Gain	1	Genic	Private		Encompass	ENSECAG00000015570	152502274	152502790
CNVR_334	1	152787224	152803090	15867	Gain	1	Intergenic	Private
CNVR_335	1	152897491	152922987	25497	Gain	1	Genic	Private	AQR	Inside	ENSECAG00000016399	152838596	152932179	ENSG00000021776
CNVR_336	1	153324719	153338548	13830	Gain	1	Genic	Private	FMN1	Inside	ENSECAG00000024567	153322169	153718301	ENSG00000248905
CNVR_337	1	153352859	153361820	8962	Gain	1	Genic	Private	FMN1	Inside	ENSECAG00000024567	153322169	153718301	ENSG00000248905
CNVR_338	1	153436194	153439991	3798	Gain	1	Genic	Private	FMN1	Inside	ENSECAG00000024567	153322169	153718301	ENSG00000248905
CNVR_339	1	153610009	153614513	4505	Gain	1	Genic	Private	FMN1	Inside	ENSECAG00000024567	153322169	153718301	ENSG00000248905
CNVR_340	1	154715772	154753878	38107	Gain	1	Genic	Private		Encompass	ENSECAG00000002770	154744595	154745488
CNVR_341	1	154927140	154948596	21457	Gain	1	Genic	Private	OR4F15	Encompass	ENSECAG00000006039	154943900	154944911	ENSG00000182854
CNVR_342	1	154978345	154982481	4137	Gain	1	Intergenic	Private
CNVR_343	1	155215863	155255206	39344	Gain	1	Genic	Private		Encompass	ENSECAG00000008812	155228294	155229194
CNVR_343	1	155215863	155255206	39344	Gain	1	Genic	Private	OR4Q3	Encompass	ENSECAG00000005586	155245477	155246403	ENSG00000182652
CNVR_344	1	155290146	155295360	5215	Gain	1	Intergenic	Private
CNVR_345	1	155308977	155335586	26610	Gain	1	Intergenic	Private
CNVR_346	1	155353522	155732506	378985	mixed	6	Genic	Shared		Encompass	ENSECAG00000006325	155360321	155361232
CNVR_346	1	155353522	155732506	378985	mixed	6	Genic	Shared	OR4K15	Encompass	ENSECAG00000006374	155375835	155376881	ENSG00000169488
CNVR_346	1	155353522	155732506	378985	mixed	6	Genic	Shared	OR4K14	Encompass	ENSECAG00000006490	155399186	155400091	ENSG00000169484
CNVR_346	1	155353522	155732506	378985	mixed	6	Genic	Shared	OR4K13	Encompass	ENSECAG00000006608	155418659	155419531	ENSG00000176253
CNVR_346	1	155353522	155732506	378985	mixed	6	Genic	Shared	OR4N5	Encompass	ENSECAG00000006635	155441399	155442325	ENSG00000184394
CNVR_346	1	155353522	155732506	378985	mixed	6	Genic	Shared		Encompass	ENSECAG00000006693	155460102	155460998
CNVR_346	1	155353522	155732506	378985	mixed	6	Genic	Shared		Encompass	ENSECAG00000006700	155466545	155467441
CNVR_346	1	155353522	155732506	378985	mixed	6	Genic	Shared	OR4K17	Encompass	ENSECAG00000006709	155483884	155484822	ENSG00000176230
CNVR_346	1	155353522	155732506	378985	mixed	6	Genic	Shared		Encompass	ENSECAG00000006715	155510544	155511446
CNVR_346	1	155353522	155732506	378985	mixed	6	Genic	Shared		Encompass	ENSECAG00000006720	155521212	155522150
CNVR_346	1	155353522	155732506	378985	mixed	6	Genic	Shared		Encompass	ENSECAG00000006739	155551820	155552755
CNVR_346	1	155353522	155732506	378985	mixed	6	Genic	Shared		Encompass	ENSECAG00000006750	155599176	155600087
CNVR_346	1	155353522	155732506	378985	mixed	6	Genic	Shared		Encompass	ENSECAG00000006767	155603147	155604085
CNVR_346	1	155353522	155732506	378985	mixed	6	Genic	Shared		Encompass	ENSECAG00000006791	155625161	155626096
CNVR_346	1	155353522	155732506	378985	mixed	6	Genic	Shared		Encompass	ENSECAG00000006810	155639307	155640245
CNVR_346	1	155353522	155732506	378985	mixed	6	Genic	Shared		Encompass	ENSECAG00000006821	155670505	155671329
CNVR_346	1	155353522	155732506	378985	mixed	6	Genic	Shared		Encompass	ENSECAG00000002159	155671514	155675320
CNVR_346	1	155353522	155732506	378985	mixed	6	Genic	Shared		Encompass	ENSECAG00000006832	155719515	155720393
CNVR_347	1	155815732	155835414	19683	Gain	6	Genic	Shared		Encompass	ENSECAG00000006940	155821685	155822623
CNVR_348	1	155867000	155894305	27306	Gain	1	Genic	Private		Encompass	ENSECAG00000007011	155874743	155875657
CNVR_349	1	155929438	155954325	24888	Gain	1	Genic	Private		Encompass	ENSECAG00000007064	155936525	155937424
CNVR_349	1	155929438	155954325	24888	Gain	1	Genic	Private	OR11G2	Encompass	ENSECAG00000007074	155945636	155946553	ENSG00000196832
CNVR_350_1	1	156121298	156522439	401142	mixed	123	Genic	Shared	OR4F5	Encompass	ENSECAG00000007679	156204557	156205474	ENSG00000186092
CNVR_350_1	1	156121298	156522439	401142	mixed	123	Genic	Shared	OR4F4	Encompass	ENSECAG00000007679	156204557	156205474	ENSG00000177693
CNVR_350_1	1	156121298	156522439	401142	mixed	123	Genic	Shared	OR4F17	Encompass	ENSECAG00000007679	156204557	156205474	ENSG00000176695
CNVR_350_1	1	156121298	156522439	401142	mixed	123	Genic	Shared	OR4F5	Encompass	ENSECAG00000007693	156280102	156281019	ENSG00000186092
CNVR_350_1	1	156121298	156522439	401142	mixed	123	Genic	Shared	OR4F4	Encompass	ENSECAG00000007693	156280102	156281019	ENSG00000177693
CNVR_350_1	1	156121298	156522439	401142	mixed	123	Genic	Shared	OR4F17	Encompass	ENSECAG00000007693	156280102	156281019	ENSG00000176695
CNVR_350_1	1	156121298	156522439	401142	mixed	123	Genic	Shared		Encompass	ENSECAG00000007705	156301691	156302629
CNVR_350_1	1	156121298	156522439	401142	mixed	123	Genic	Shared	OR4K17	Encompass	ENSECAG00000007810	156313322	156314227	ENSG00000176230
CNVR_350_1	1	156121298	156522439	401142	mixed	123	Genic	Shared		Encompass	ENSECAG00000011094	156364314	156365253
CNVR_350_1	1	156121298	156522439	401142	mixed	123	Genic	Shared	OR4F6	Encompass	ENSECAG00000007844	156378939	156379877	ENSG00000184140
CNVR_350_1	1	156121298	156522439	401142	mixed	123	Genic	Shared		Encompass	ENSECAG00000008060	156407802	156408740
CNVR_350_1	1	156121298	156522439	401142	mixed	123	Genic	Shared		Encompass	ENSECAG00000008119	156427605	156428546
CNVR_350_1	1	156121298	156522439	401142	mixed	123	Genic	Shared		Encompass	ENSECAG00000000820	156462372	156463313
CNVR_350_1	1	156121298	156522439	401142	mixed	123	Genic	Shared		Encompass	ENSECAG00000000838	156475981	156476865
CNVR_350_1	1	156121298	156522439	401142	mixed	123	Genic	Shared	OR11G2	Encompass	ENSECAG00000001146	156509949	156510869	ENSG00000196832
CNVR_351	1	156645555	156682624	37070	Gain	1	Genic	Private	OR4K1	Downstream	ENSECAG00000006247	156644852	156645787	ENSG00000155249
CNVR_351	1	156645555	156682624	37070	Gain	1	Genic	Private	OR4K5	Encompass	ENSECAG00000006277	156656307	156657245	ENSG00000176281
CNVR_352	1	156900654	156914187	13534	Gain	1	Genic	Private		Encompass	ENSECAG00000006774	156901299	156902234
CNVR_353	1	157034223	157040408	6186	Gain	1	Intergenic	Private
CNVR_354	1	157050387	157070771	20385	Gain	1	Genic	Private	OR11H4	Encompass	ENSECAG00000001179	157062431	157063408	ENSG00000176198
CNVR_355	1	157985204	157993189	7986	Gain	1	Intergenic	Private
CNVR_356	1	158535901	158567449	31549	Gain	1	Genic	Private	TRAV13-1	Encompass	ENSECAG00000024802	158556456	158557025	ENSG00000211788
CNVR_356	1	158535901	158567449	31549	Gain	1	Genic	Private	TRAV13-2	Encompass	ENSECAG00000024802	158556456	158557025	ENSG00000211791
CNVR_356	1	158535901	158567449	31549	Gain	1	Genic	Private	TRAV14DV4	Encompass	ENSECAG00000024816	158563507	158564024	ENSG00000211792
CNVR_357	1	158756407	158764047	7641	Gain	1	Intergenic	Private
CNVR_358	1	158817939	158951278	133340	Gain	6	Genic	Shared		Encompass	ENSECAG00000012563	158825183	158825879
CNVR_358	1	158817939	158951278	133340	Gain	6	Genic	Shared	TRAV26-2	Encompass	ENSECAG00000012717	158834882	158835683	ENSG00000211812
CNVR_358	1	158817939	158951278	133340	Gain	6	Genic	Shared	TRAV26-2	Encompass	ENSECAG00000013705	158856740	158857538	ENSG00000211812
CNVR_358	1	158817939	158951278	133340	Gain	6	Genic	Shared	TRAV20	Encompass	ENSECAG00000015131	158949511	158950053	ENSG00000211800
CNVR_359	1	159021983	159036082	14100	Gain	1	Genic	Private		Encompass	ENSECAG00000015257	159027640	159028328
CNVR_360_1	1	159409119	159565716	156598	Gain	14	Genic	Shared		Encompass	ENSECAG00000011533	159472712	159473240
CNVR_360_1	1	159409119	159565716	156598	Gain	14	Genic	Shared	TRAV17	Encompass	ENSECAG00000011936	159503824	159504340	ENSG00000211797
CNVR_360_1	1	159409119	159565716	156598	Gain	14	Genic	Shared	TRAV8-7	Encompass	ENSECAG00000012772	159545045	159545524	ENSG00000211808
CNVR_360_2	1	159571736	159590731	18996	Gain	2	Intergenic	Shared
CNVR_361	1	159619201	159652844	33644	Gain	1	Intergenic	Private
CNVR_362	1	159723647	159727314	3668	Gain	1	Intergenic	Private
CNVR_363	1	160533500	160547592	14093	Gain	2	Intergenic	Shared
CNVR_364	1	160878491	160967031	88541	mixed	4	Genic	Shared		Encompass	ENSECAG00000003806	160882311	160883228
CNVR_364	1	160878491	160967031	88541	mixed	4	Genic	Shared		Encompass	ENSECAG00000003868	160908678	160909595
CNVR_364	1	160878491	160967031	88541	mixed	4	Genic	Shared		Encompass	ENSECAG00000003903	160919205	160920125
CNVR_364	1	160878491	160967031	88541	mixed	4	Genic	Shared		Encompass	ENSECAG00000004003	160937504	160938397
CNVR_365	1	161571461	161623900	52440	Loss	3	Genic	Shared	ZFHX2	Encompass	ENSECAG00000013939	161599122	161611886	ENSG00000136367
CNVR_366_1	1	162452975	162591583	138609	Gain	12	Genic	Shared	GZMH	Encompass	ENSECAG00000008322	162494746	162497864	ENSG00000100450
CNVR_366_1	1	162452975	162591583	138609	Gain	12	Genic	Shared		Encompass	ENSECAG00000009589	162510620	162513892
CNVR_366_2	1	162610535	162753986	143452	Gain	21	Genic	Shared		Encompass	ENSECAG00000016994	162695841	162699085
CNVR_366_2	1	162610535	162753986	143452	Gain	21	Genic	Shared		Encompass	ENSECAG00000020640	162711436	162714597
CNVR_367_1	1	162802667	163140106	337440	Gain	16	Genic	Shared	CTSG	Encompass	ENSECAG00000021442	162804209	162817329	ENSG00000100448
CNVR_367_1	1	162802667	163140106	337440	Gain	16	Genic	Shared		Encompass	ENSECAG00000022193	162831062	162833124
CNVR_367_1	1	162802667	163140106	337440	Gain	16	Genic	Shared		Encompass	ENSECAG00000022666	162861216	162863250
CNVR_367_1	1	162802667	163140106	337440	Gain	16	Genic	Shared		Encompass	ENSECAG00000023062	162957487	162960994
CNVR_367_1	1	162802667	163140106	337440	Gain	16	Genic	Shared		Encompass	ENSECAG00000008721	163044976	163048116
CNVR_367_1	1	162802667	163140106	337440	Gain	16	Genic	Shared		Encompass	ENSECAG00000009282	163074203	163077360
CNVR_368	1	163995822	164027555	31734	Gain	1	Intergenic	Private
CNVR_369	1	164498876	164528084	29209	Gain	1	Intergenic	Private
CNVR_370	1	164672635	164728758	56124	Gain	1	Genic	Private	NOVA1	Inside	ENSECAG00000017068	164657719	164803592	ENSG00000139910
CNVR_371	1	164990519	165014076	23558	Gain	1	Intergenic	Private
CNVR_372	1	165238945	165320521	81577	Gain	2	Genic	Shared		Encompass	ENSECAG00000019291	165248825	165249357
CNVR_372	1	165238945	165320521	81577	Gain	2	Genic	Shared		Encompass	ENSECAG00000019523	165297093	165297477
CNVR_373	1	165566393	165618007	51615	Gain	2	Intergenic	Shared
CNVR_374	1	165654023	165834170	180148	Gain	3	Intergenic	Shared
CNVR_375	1	166075217	166087594	12378	Gain	2	Intergenic	Shared
CNVR_376	1	166115961	166217268	101308	Gain	8	Intergenic	Shared
CNVR_377	1	166237874	166239578	1705	Gain	1	Intergenic	Private
CNVR_378	1	166293426	166363841	70416	Gain	3	Genic	Shared		Encompass	ENSECAG00000021769	166304054	166304498
CNVR_378	1	166293426	166363841	70416	Gain	3	Genic	Shared		Encompass	ENSECAG00000021873	166305654	166306284
CNVR_379	1	166408263	166422537	14275	Gain	1	Intergenic	Private
CNVR_380	1	166430766	166450467	19702	Gain	1	Intergenic	Private
CNVR_381	1	166502413	166524484	22072	Gain	1	Genic	Private		Encompass	ENSECAG00000004806	166518167	166518939
CNVR_382	1	166724158	166728097	3940	Gain	1	Intergenic	Private
CNVR_383	1	166806739	166863831	57093	Gain	3	Intergenic	Shared
CNVR_384	1	166903864	166990090	86227	Gain	1	Intergenic	Private
CNVR_385	1	167015667	167040577	24911	Gain	3	Intergenic	Shared
CNVR_386	1	168166155	168221412	55258	Gain	3	Genic	Shared	SCFD1	Inside	ENSECAG00000002972	168151718	168251697	ENSG00000092108
CNVR_387	1	168247857	168277626	29770	Gain	3	Genic	Shared	SCFD1	Downstream	ENSECAG00000002972	168151718	168251697	ENSG00000092108
CNVR_388	1	168362525	168379665	17141	Gain	2	Genic	Shared	STRN3	Upstream	ENSECAG00000010464	168366363	168459590	ENSG00000196792
CNVR_389	1	168511024	168590597	79574	Gain	10	Genic	Shared	HECTD1	Inside	ENSECAG00000023505	168505292	168591114	ENSG00000092148
CNVR_390	1	168894086	168944863	50778	Gain	4	Genic	Shared	NUBPL	Inside	ENSECAG00000016526	168838013	169046272	ENSG00000151413
CNVR_391	1	169297800	169313134	15335	Gain	1	Genic	Private	ARHGAP5	Downstream	ENSECAG00000017271	169237640	169308122	ENSG00000100852
CNVR_392	1	170075844	170085055	9212	Gain	1	Intergenic	Private
CNVR_393	1	171429440	171477354	47915	Gain	5	Genic	Shared		Encompass	ENSECAG00000026451	171431792	171431955
CNVR_393	1	171429440	171477354	47915	Gain	5	Genic	Shared		Encompass	ENSECAG00000025985	171438963	171439126
CNVR_393	1	171429440	171477354	47915	Gain	5	Genic	Shared		Encompass	ENSECAG00000025973	171443643	171443806
CNVR_393	1	171429440	171477354	47915	Gain	5	Genic	Shared	SNX6	Upstream	ENSECAG00000012176	171447342	171482396	ENSG00000129515
CNVR_394	1	172010917	172018970	8054	Gain	1	Genic	Private	PSMA6	Downstream	ENSECAG00000022437	171994870	172015352	ENSG00000100902
CNVR_395	1	172259677	172278316	18640	Gain	2	Genic	Shared	RALGAPA1	Inside	ENSECAG00000024960	172196312	172367795	ENSG00000174373
CNVR_396	1	172693708	172702019	8312	Gain	1	Intergenic	Private
CNVR_397	1	172932021	172943143	11123	Gain	1	Intergenic	Private
CNVR_398	1	173359890	173362978	3089	Gain	1	Intergenic	Private
CNVR_399	1	173594949	173606761	11813	Gain	1	Intergenic	Private
CNVR_400	1	174068706	174073247	4542	Gain	1	Intergenic	Private
CNVR_401	1	174798054	174800690	2637	Loss	1	Intergenic	Private
CNVR_402	1	174928867	174932720	3854	Gain	1	Intergenic	Private
CNVR_403	1	175182301	175264365	82065	Gain	2	Genic	Shared	CTAGE6	Downstream	ENSECAG00000016358	175122847	175209369	ENSG00000271321
CNVR_403	1	175182301	175264365	82065	Gain	2	Genic	Shared	CTAGE4	Downstream	ENSECAG00000016358	175122847	175209369	ENSG00000225932
CNVR_403	1	175182301	175264365	82065	Gain	2	Genic	Shared	CTAGE5	Downstream	ENSECAG00000016358	175122847	175209369	ENSG00000150527
CNVR_403	1	175182301	175264365	82065	Gain	2	Genic	Shared	CTAGE8	Downstream	ENSECAG00000016358	175122847	175209369	ENSG00000244693
CNVR_403	1	175182301	175264365	82065	Gain	2	Genic	Shared	CTAGE15	Downstream	ENSECAG00000016358	175122847	175209369	ENSG00000271079
CNVR_403	1	175182301	175264365	82065	Gain	2	Genic	Shared	CTAGE9	Downstream	ENSECAG00000016358	175122847	175209369	ENSG00000236761
CNVR_403	1	175182301	175264365	82065	Gain	2	Genic	Shared	CTAGE1	Downstream	ENSECAG00000016358	175122847	175209369	ENSG00000212710
CNVR_403	1	175182301	175264365	82065	Gain	2	Genic	Shared	RP11-407N17.3	Downstream	ENSECAG00000016358	175122847	175209369	ENSG00000258941
CNVR_403	1	175182301	175264365	82065	Gain	2	Genic	Shared	FBXO33	Upstream	ENSECAG00000021752	175227884	175270265	ENSG00000165355
CNVR_404	1	175498027	175504477	6451	Gain	1	Intergenic	Private
CNVR_405	1	175696709	175701012	4304	Loss	3	Intergenic	Shared
CNVR_406	1	175771406	175821917	50512	Gain	2	Intergenic	Shared
CNVR_407	1	175965334	175990684	25351	Gain	3	Intergenic	Shared
CNVR_408	1	176014739	176129050	114312	Gain	5	Genic	Shared		Encompass	ENSECAG00000002489	176070215	176071006
CNVR_409	1	176168529	176178731	10203	Gain	1	Intergenic	Private
CNVR_410	1	176184476	176225235	40760	Gain	2	Intergenic	Shared
CNVR_411	1	176241666	176252191	10526	Gain	1	Intergenic	Private
CNVR_412	1	176335112	176372343	37232	Gain	5	Intergenic	Shared
CNVR_413	1	176423297	176442528	19232	Gain	1	Intergenic	Private
CNVR_414	1	176484276	176496057	11782	Gain	1	Intergenic	Private
CNVR_415	1	176562498	176628532	66035	Gain	1	Genic	Private		Downstream	ENSECAG00000023634	176556666	176567892
CNVR_416	1	176680938	176693510	12573	Gain	1	Intergenic	Private
CNVR_417	1	176712986	176747207	34222	Gain	1	Genic	Private		Encompass	ENSECAG00000024014	176726647	176726990
CNVR_418	1	176804307	176825240	20934	Loss	1	Intergenic	Private
CNVR_419	1	176974004	177035863	61860	Gain	1	Intergenic	Private
CNVR_420	1	177179822	177186019	6198	Gain	1	Genic	Private	LRFN5	Inside	ENSECAG00000024060	177168620	177306244	ENSG00000165379
CNVR_421	1	177215022	177218428	3407	Gain	1	Genic	Private	LRFN5	Inside	ENSECAG00000024060	177168620	177306244	ENSG00000165379
CNVR_422	1	177316842	177395254	78413	Gain	1	Intergenic	Private
CNVR_423	1	177419769	177428482	8714	Gain	1	Intergenic	Private
CNVR_424_1	1	177580689	177712609	131921	Gain	7	Intergenic	Shared
CNVR_424_2	1	177717179	177759999	42821	Gain	6	Intergenic	Shared
CNVR_425	1	177903754	177950302	46549	Gain	3	Intergenic	Shared
CNVR_426	1	178125132	178148792	23661	Gain	1	Intergenic	Private
CNVR_427	1	178407370	178416034	8665	Gain	1	Intergenic	Private
CNVR_428	1	178460938	178481323	20386	Gain	1	Intergenic	Private
CNVR_429	1	178705958	178777243	71286	Gain	2	Intergenic	Shared
CNVR_430	1	179487490	179502292	14803	Gain	1	Intergenic	Private
CNVR_431	1	179716986	179720586	3601	Gain	1	Intergenic	Private
CNVR_432	1	179962291	179998294	36004	Gain	1	Genic	Private	FAM179B	Inside	ENSECAG00000011619	179946743	180030878	ENSG00000198718
CNVR_433	1	180105725	180114069	8345	Gain	1	Genic	Private	FANCM	Inside	ENSECAG00000018694	180097279	180148576	ENSG00000187790
CNVR_434	1	180128119	180140460	12342	Gain	1	Genic	Private	FANCM	Inside	ENSECAG00000018694	180097279	180148576	ENSG00000187790
CNVR_435	1	180184996	180205646	20651	Gain	1	Genic	Private	MIS18BP1	Downstream	ENSECAG00000004339	180178781	180200369	ENSG00000129534
CNVR_436	1	180259365	180262971	3607	Gain	1	Intergenic	Private
CNVR_437	1	180401345	180500327	98983	Gain	1	Intergenic	Private
CNVR_438	1	180822233	180876212	53980	Gain	1	Intergenic	Private
CNVR_439	1	180966456	181004082	37627	Gain	1	Intergenic	Private
CNVR_440	1	181205973	181248191	42219	Gain	1	Intergenic	Private
CNVR_441	1	181363202	181381261	18060	Gain	1	Genic	Private	MDGA2	Inside	ENSECAG00000007565	181332324	181815659	ENSG00000139915
CNVR_442	1	181982096	181992715	10620	Gain	1	Intergenic	Private
CNVR_443	1	182460904	182474213	13310	Gain	1	Intergenic	Private
CNVR_444	1	182718552	182727527	8976	Gain	1	Intergenic	Private
CNVR_445	1	182809397	182861956	52560	Gain	2	Genic	Shared		Encompass	ENSECAG00000005076	182844150	182847920
CNVR_446	1	183035294	183089793	54500	Gain	2	Intergenic	Shared
CNVR_447	1	183757989	183764299	6311	Gain	1	Genic	Private	KLHDC1	Downstream	ENSECAG00000022174	183724796	183760481	ENSG00000197776
CNVR_448	1	184070739	184390500	319762	Gain	5	Genic	Shared	SOS2	Downstream	ENSECAG00000004420	184038394	184110704	ENSG00000100485
CNVR_448	1	184070739	184390500	319762	Gain	5	Genic	Shared	L2HGDH	Encompass	ENSECAG00000020354	184135205	184169656	ENSG00000087299
CNVR_448	1	184070739	184390500	319762	Gain	5	Genic	Shared		Encompass	ENSECAG00000005247	184167055	184167246
CNVR_448	1	184070739	184390500	319762	Gain	5	Genic	Shared	ATP5S	Encompass	ENSECAG00000022429	184179484	184182626	ENSG00000125375
CNVR_448	1	184070739	184390500	319762	Gain	5	Genic	Shared	CDKL1	Encompass	ENSECAG00000023015	184185846	184238729	ENSG00000100490
CNVR_448	1	184070739	184390500	319762	Gain	5	Genic	Shared	MAP4K5	Encompass	ENSECAG00000005718	184254068	184314578	ENSG00000012983
CNVR_448	1	184070739	184390500	319762	Gain	5	Genic	Shared	ATL1	Upstream	ENSECAG00000008487	184377908	184440859	ENSG00000198513
CNVR_449	2	238447	313759	75313	Gain	2	Intergenic	Shared
CNVR_450	2	441747	460142	18396	Gain	1	Genic	Private	CYP2J2	Downstream	ENSECAG00000023905	322964	452839	ENSG00000134716
CNVR_451	2	1698623	1759389	60767	Gain	3	Intergenic	Shared
CNVR_452	2	1833739	1855342	21604	Gain	1	Intergenic	Private
CNVR_453	2	2404822	2414106	9285	Gain	1	Intergenic	Private
CNVR_454	2	6433368	6441019	7652	Gain	1	Genic	Private	SCP2	Inside	ENSECAG00000018459	6323923	6442668	ENSG00000116171
CNVR_455	2	6604846	6633079	28234	Gain	1	Genic	Private	ZYG11B	Inside	ENSECAG00000011103	6581133	6643461	ENSG00000162378
CNVR_456	2	7107883	7121144	13262	Gain	1	Genic	Private	ZFYVE9	Downstream	ENSECAG00000007363	7002913	7110328	ENSG00000157077
CNVR_457	2	7741799	7831968	90170	Gain	3	Genic	Shared	EPS15	Upstream	ENSECAG00000020824	7762081	7854324	ENSG00000085832
CNVR_458	2	8026611	8040685	14075	Gain	1	Genic	Private	C1orf185	Inside	ENSECAG00000025041	8023831	8052821	ENSG00000204006
CNVR_459	2	8261488	8291168	29681	Gain	1	Genic	Private		Encompass	ENSECAG00000008133	8265530	8267039
CNVR_459	2	8261488	8291168	29681	Gain	1	Genic	Private	FAF1	Upstream	ENSECAG00000008495	8277065	8669718	ENSG00000185104
CNVR_460	2	8357904	8574675	216772	Gain	2	Genic	Shared	FAF1	Inside	ENSECAG00000008495	8277065	8669718	ENSG00000185104
CNVR_460	2	8357904	8574675	216772	Gain	2	Genic	Shared		Encompass	ENSECAG00000003141	8516546	8516995
CNVR_461	2	8728542	8782223	53682	Gain	1	Genic	Private	DMRTA2	Inside	ENSECAG00000022281	8690105	8855867	ENSG00000142700
CNVR_462	2	9362967	9387690	24724	Gain	1	Intergenic	Private
CNVR_463	2	11350429	11355635	5207	Loss	1	Intergenic	Private
CNVR_464_1	2	11619034	11622536	3503	mixed	3	Genic	Shared	CYP4B1	Inside	ENSECAG00000024521	11617904	11636721	ENSG00000142973
CNVR_464_2	2	11637556	11705150	67595	mixed	13	Genic	Shared		Encompass	ENSECAG00000003534	11669889	11670248
CNVR_465	2	11947075	11960723	13649	Gain	1	Genic	Private	MKNK1	Upstream	ENSECAG00000000735	11955202	11979082	ENSG00000079277
CNVR_466	2	12550066	12587548	37483	Gain	1	Genic	Private	MAST2	Inside	ENSECAG00000008866	12457861	12640329	ENSG00000086015
CNVR_467	2	13006257	13024135	17879	Gain	2	Genic	Shared	TESK2	Inside	ENSECAG00000017621	12955947	13071243	ENSG00000070759
CNVR_468	2	13105870	13121573	15704	Gain	1	Intergenic	Private
CNVR_469	2	13254539	13276488	21950	Gain	1	Genic	Private	ZSWIM5	Inside	ENSECAG00000020787	13189545	13418623	ENSG00000162415
CNVR_469	2	13254539	13276488	21950	Gain	1	Genic	Private		Encompass	ENSECAG00000011032	13259011	13260552
CNVR_470	2	15019205	15048138	28934	Gain	1	Genic	Private	CFAP57	Inside	ENSECAG00000022802	14990767	15057847	ENSG00000243710
CNVR_471	2	15080303	15098886	18584	Gain	1	Intergenic	Private
CNVR_472	2	15817811	15861075	43265	Gain	1	Genic	Private	CCDC30	Downstream	ENSECAG00000010908	15770202	15846376	ENSG00000186409
CNVR_473	2	18317702	18328720	11019	Gain	1	Intergenic	Private
CNVR_474	2	18461780	18533725	71946	Gain	3	Genic	Shared	PPIE	Downstream	ENSECAG00000024285	18451636	18472757	ENSG00000084072
CNVR_474	2	18461780	18533725	71946	Gain	3	Genic	Shared	BMP8A	Encompass	ENSECAG00000010065	18477763	18492683	ENSG00000183682
CNVR_474	2	18461780	18533725	71946	Gain	3	Genic	Shared	BMP8B	Encompass	ENSECAG00000010065	18477763	18492683	ENSG00000116985
CNVR_474	2	18461780	18533725	71946	Gain	3	Genic	Shared	MACF1	Upstream	ENSECAG00000013366	18513732	18713441	ENSG00000127603
CNVR_475	2	19491634	19504241	12608	Gain	1	Intergenic	Private
CNVR_476	2	21376020	21409386	33367	Gain	1	Genic	Private	AGO3	Inside	ENSECAG00000023972	21358838	21424841	ENSG00000126070
CNVR_477	2	21472898	21494436	21539	Gain	1	Intergenic	Private
CNVR_478	2	21849111	21973234	124124	Gain	3	Genic	Shared	ZMYM4	Downstream	ENSECAG00000008800	21842482	21931924	ENSG00000146463
CNVR_478	2	21849111	21973234	124124	Gain	3	Genic	Shared		Encompass	ENSECAG00000024561	21954926	21969784
CNVR_478	2	21849111	21973234	124124	Gain	3	Genic	Shared		Encompass	ENSECAG00000000379	21964935	21965565
CNVR_479	2	22003177	22006270	3094	Gain	1	Intergenic	Private
CNVR_480	2	22085685	22107993	22309	Gain	1	Intergenic	Private
CNVR_481	2	22893772	22897736	3965	Gain	1	Intergenic	Private
CNVR_482	2	23530932	23579595	48664	Gain	1	Genic	Private	CSMD2	Downstream	ENSECAG00000024035	23026710	23565432	ENSG00000121904
CNVR_483	2	23783719	23809414	25696	Gain	1	Genic	Private	ZNF362	Upstream	ENSECAG00000021304	23786969	23813210	ENSG00000160094
CNVR_484	2	24560024	24631924	71901	Gain	1	Genic	Private		Downstream	ENSECAG00000010596	24555037	24561185
CNVR_484	2	24560024	24631924	71901	Gain	1	Genic	Private	EIF3I	Encompass	ENSECAG00000013877	24561235	24568106	ENSG00000084623
CNVR_484	2	24560024	24631924	71901	Gain	1	Genic	Private	TMEM234	Encompass	ENSECAG00000014363	24568316	24573163	ENSG00000160055
CNVR_484	2	24560024	24631924	71901	Gain	1	Genic	Private	DCDC2B	Encompass	ENSECAG00000014961	24574316	24579065	ENSG00000222046
CNVR_484	2	24560024	24631924	71901	Gain	1	Genic	Private	IQCC	Encompass	ENSECAG00000015656	24579865	24582175	ENSG00000160051
CNVR_484	2	24560024	24631924	71901	Gain	1	Genic	Private	CCDC28B	Encompass	ENSECAG00000016783	24582602	24586619	ENSG00000160050
CNVR_484	2	24560024	24631924	71901	Gain	1	Genic	Private	TXLNA	Encompass	ENSECAG00000019321	24592415	24604100	ENSG00000084652
CNVR_484	2	24560024	24631924	71901	Gain	1	Genic	Private	KPNA6	Encompass	ENSECAG00000004549	24611426	24624375	ENSG00000025800
CNVR_485	2	25901935	25920577	18643	Gain	2	Intergenic	Shared
CNVR_486	2	25954566	25967881	13316	Gain	1	Intergenic	Private
CNVR_487	2	26255298	26386119	130822	Gain	2	Intergenic	Shared
CNVR_488	2	26753598	26758834	5237	Gain	1	Intergenic	Private
CNVR_489	2	26928888	26946303	17416	Gain	1	Genic	Private	PTPRU	Inside	ENSECAG00000012344	26924989	26968004	ENSG00000060656
CNVR_490	2	27351482	27371375	19894	Gain	2	Genic	Shared	YTHDF2	Upstream	ENSECAG00000023108	27353048	27380738	ENSG00000198492
CNVR_491	2	27488064	27657184	169121	Gain	4	Genic	Shared	TRNAU1AP	Downstream	ENSECAG00000012980	27484309	27502763	ENSG00000180098
CNVR_491	2	27488064	27657184	169121	Gain	4	Genic	Shared	RCC1	Encompass	ENSECAG00000017252	27507060	27521966	ENSG00000180198
CNVR_491	2	27488064	27657184	169121	Gain	4	Genic	Shared	SNORA73A	Encompass	ENSECAG00000025887	27529357	27529560	ENSG00000274266
CNVR_491	2	27488064	27657184	169121	Gain	4	Genic	Shared	SNORA73B	Encompass	ENSECAG00000025887	27529357	27529560	ENSG00000200087
CNVR_491	2	27488064	27657184	169121	Gain	4	Genic	Shared	SNORA73A	Encompass	ENSECAG00000025459	27530151	27530354	ENSG00000274266
CNVR_491	2	27488064	27657184	169121	Gain	4	Genic	Shared	SNORA73B	Encompass	ENSECAG00000025459	27530151	27530354	ENSG00000200087
CNVR_491	2	27488064	27657184	169121	Gain	4	Genic	Shared		Encompass	ENSECAG00000026561	27531922	27532047
CNVR_491	2	27488064	27657184	169121	Gain	4	Genic	Shared	PHACTR4	Encompass	ENSECAG00000022608	27537983	27637985	ENSG00000204138
CNVR_492	2	28105924	28131632	25709	Gain	1	Genic	Private	STX12	Downstream	ENSECAG00000012718	28080012	28112347	ENSG00000117758
CNVR_492	2	28105924	28131632	25709	Gain	1	Genic	Private	FAM76A	Upstream	ENSECAG00000019350	28124764	28144329	ENSG00000009780
CNVR_493	2	28416866	28521277	104412	Gain	1	Genic	Private	FCN3	Downstream	ENSECAG00000014857	28412906	28416935	ENSG00000142748
CNVR_493	2	28416866	28521277	104412	Gain	1	Genic	Private	MAP3K6	Encompass	ENSECAG00000015410	28420416	28429784	ENSG00000142733
CNVR_493	2	28416866	28521277	104412	Gain	1	Genic	Private	SYTL1	Encompass	ENSECAG00000020672	28430246	28438417	ENSG00000142765
CNVR_493	2	28416866	28521277	104412	Gain	1	Genic	Private	TMEM222	Encompass	ENSECAG00000023706	28443577	28453634	ENSG00000186501
CNVR_493	2	28416866	28521277	104412	Gain	1	Genic	Private	WDTC1	Encompass	ENSECAG00000024411	28463993	28508594	ENSG00000142784
CNVR_494	2	29189593	29219869	30277	Gain	1	Genic	Private	AIM1L	Downstream	ENSECAG00000021813	29171581	29193419	ENSG00000176092
CNVR_494	2	29189593	29219869	30277	Gain	1	Genic	Private		Encompass	ENSECAG00000009733	29195182	29196551
CNVR_494	2	29189593	29219869	30277	Gain	1	Genic	Private	UBXN11	Upstream	ENSECAG00000009746	29206613	29225468	ENSG00000158062
CNVR_495	2	29833929	29860980	27052	Gain	1	Intergenic	Private
CNVR_496	2	30447187	30486407	39221	Gain	1	Genic	Private	SRRM1	Upstream	ENSECAG00000026981	30471563	30497766	ENSG00000133226
CNVR_497	2	30530770	30539653	8884	Gain	1	Genic	Private	NCMAP	Downstream	ENSECAG00000020084	30530588	30536977	ENSG00000184454
CNVR_498	2	31198982	31218248	19267	Gain	2	Genic	Shared	TCEB3	Encompass	ENSECAG00000018195	31204484	31212798	ENSG00000011007
CNVR_499	2	31592379	31618663	26285	Gain	1	Intergenic	Private
CNVR_500	2	32904499	32933058	28560	Loss	1	Genic	Private	RAP1GAP	Upstream	ENSECAG00000022900	32907772	32935719	ENSG00000076864
CNVR_501	2	33261118	33331043	69926	Gain	2	Genic	Shared	EIF4G3	Inside	ENSECAG00000011147	33260243	33496798	ENSG00000075151
CNVR_502	2	33905403	33924997	19595	Gain	1	Genic	Private	VWA5B1	Downstream	ENSECAG00000016896	33865808	33906288	ENSG00000158816
CNVR_503	2	34122968	34171039	48072	Gain	1	Genic	Private	PLA2G5	Encompass	ENSECAG00000006879	34135020	34153526	ENSG00000127472
CNVR_504	2	34706326	34709665	3340	Gain	2	Intergenic	Shared
CNVR_505	2	35855644	35870816	15173	Gain	1	Intergenic	Private
CNVR_506_1	2	36495906	36507791	11886	Gain	25	Genic	Shared	PADI2	Downstream	ENSECAG00000021856	36462239	36503259	ENSG00000117115
CNVR_507	2	37103738	37109494	5757	Gain	1	Genic	Private	SPEN	Downstream	ENSECAG00000008833	37049480	37106701	ENSG00000065526
CNVR_508	2	37855599	37899233	43635	Gain	1	Intergenic	Private
CNVR_509	2	38066968	38078433	11466	Gain	1	Intergenic	Private
CNVR_510	2	38633744	38663662	29919	Gain	1	Intergenic	Private
CNVR_511	2	40998883	41081587	82705	Gain	2	Genic	Shared	KIF1B	Inside	ENSECAG00000020336	40977063	41090895	ENSG00000054523
CNVR_512	2	41224022	41239703	15682	Gain	1	Genic	Private	UBE4B	Inside	ENSECAG00000008307	41135015	41256326	ENSG00000130939
CNVR_513	2	41768681	41801633	32953	Gain	1	Genic	Private	SPSB1	Downstream	ENSECAG00000018761	41759693	41769700	ENSG00000171621
CNVR_514	2	42219883	42243615	23733	Gain	2	Intergenic	Shared
CNVR_515	2	43732831	43774707	41877	Gain	1	Intergenic	Private
CNVR_516	2	43920225	43955439	35215	Gain	1	Genic	Private	DNAJC11	Upstream	ENSECAG00000006819	43951529	44015790	ENSG00000007923
CNVR_517	2	44318854	44334103	15250	Gain	1	Genic	Private	ACOT7	Downstream	ENSECAG00000023564	44243919	44320368	ENSG00000097021
CNVR_517	2	44318854	44334103	15250	Gain	1	Genic	Private	GPR153	Encompass	ENSECAG00000024683	44327479	44332537	ENSG00000158292
CNVR_518	2	44872737	44888808	16072	Gain	2	Intergenic	Shared
CNVR_519	2	45160116	45165656	5541	Gain	1	Intergenic	Private
CNVR_520	2	45261359	45286629	25271	Gain	1	Intergenic	Private
CNVR_521	2	45785438	45821911	36474	Loss	1	Intergenic	Private
CNVR_522	2	45960268	45977599	17332	Gain	1	Intergenic	Private
CNVR_523	2	46799312	46812797	13486	Gain	2	Intergenic	Shared
CNVR_524	2	47311368	47331044	19677	Gain	2	Genic	Shared	TNFRSF14	Downstream	ENSECAG00000008751	47305618	47314218	ENSG00000157873
CNVR_524	2	47311368	47331044	19677	Gain	2	Genic	Shared	TNFRSF14	Encompass	ENSECAG00000009549	47327199	47330572	ENSG00000157873
CNVR_525	2	47463397	47478079	14683	Gain	2	Genic	Shared	PEX10	Upstream	ENSECAG00000009743	47475571	47480091	ENSG00000157911
CNVR_526	2	47679131	47776606	97476	Gain	2	Genic	Shared		Downstream	ENSECAG00000014263	47673647	47679628
CNVR_526	2	47679131	47776606	97476	Gain	2	Genic	Shared	PRKCZ	Upstream	ENSECAG00000014312	47683068	47791214	ENSG00000067606
CNVR_527	2	47968292	47972965	4674	Gain	1	Intergenic	Private
CNVR_528	2	47979985	48013377	33393	Gain	2	Genic	Shared	GNB1	Upstream	ENSECAG00000021999	47982437	48017365	ENSG00000078369
CNVR_529	2	48236516	48271536	35021	Gain	1	Genic	Private	CCNL2	Encompass	ENSECAG00000018423	48238637	48245286	ENSG00000221978
CNVR_530	2	48281168	48345366	64199	Gain	2	Genic	Shared	MXRA8	Encompass	ENSECAG00000020731	48281878	48284250	ENSG00000162576
CNVR_530	2	48281168	48345366	64199	Gain	2	Genic	Shared	DVL1	Encompass	ENSECAG00000020745	48289846	48301808	ENSG00000107404
CNVR_530	2	48281168	48345366	64199	Gain	2	Genic	Shared	TAS1R3	Encompass	ENSECAG00000022351	48303684	48306935	ENSG00000169962
CNVR_530	2	48281168	48345366	64199	Gain	2	Genic	Shared	CPTP	Encompass	ENSECAG00000023234	48309825	48310722	ENSG00000224051
CNVR_530	2	48281168	48345366	64199	Gain	2	Genic	Shared	CPSF3L	Encompass	ENSECAG00000023292	48315981	48324660	ENSG00000127054
CNVR_530	2	48281168	48345366	64199	Gain	2	Genic	Shared	PUSL1	Encompass	ENSECAG00000006248	48325626	48327581	ENSG00000169972
CNVR_530	2	48281168	48345366	64199	Gain	2	Genic	Shared	ACAP3	Encompass	ENSECAG00000007315	48329107	48343577	ENSG00000131584
CNVR_531	2	48426327	48602529	176203	Gain	3	Genic	Shared	TNFRSF18	Downstream	ENSECAG00000020810	48425692	48426922	ENSG00000186891
CNVR_531	2	48426327	48602529	176203	Gain	3	Genic	Shared	TTLL10	Encompass	ENSECAG00000021628	48434039	48447056	ENSG00000162571
CNVR_531	2	48426327	48602529	176203	Gain	3	Genic	Shared		Encompass	ENSECAG00000026257	48453025	48453091
CNVR_531	2	48426327	48602529	176203	Gain	3	Genic	Shared		Encompass	ENSECAG00000026576	48454404	48454493
CNVR_531	2	48426327	48602529	176203	Gain	3	Genic	Shared		Encompass	ENSECAG00000025919	48455071	48455139
CNVR_531	2	48426327	48602529	176203	Gain	3	Genic	Shared	C1orf159	Encompass	ENSECAG00000021734	48525504	48536241	ENSG00000131591
CNVR_531	2	48426327	48602529	176203	Gain	3	Genic	Shared	RNF223	Encompass	ENSECAG00000022747	48544579	48545384	ENSG00000237330
CNVR_531	2	48426327	48602529	176203	Gain	3	Genic	Shared		Encompass	ENSECAG00000022844	48549476	48553830
CNVR_531	2	48426327	48602529	176203	Gain	3	Genic	Shared		Encompass	ENSECAG00000001301	48577542	48577688
CNVR_531	2	48426327	48602529	176203	Gain	3	Genic	Shared	ISG15	Encompass	ENSECAG00000001324	48594656	48595120	ENSG00000187608
CNVR_532_1	2	48773198	48917630	144433	Gain	13	Intergenic	Shared
CNVR_533	2	50927958	50939281	11324	Gain	1	Genic	Private	NPM2	Upstream	ENSECAG00000024685	50931166	50950927	ENSG00000158806
CNVR_534	2	51383405	51388012	4608	Gain	2	Genic	Shared	PPP3CC	Inside	ENSECAG00000009540	51350657	51405465	ENSG00000120910
CNVR_535	2	51440615	51456219	15605	Gain	2	Genic	Shared	PDLIM2	Encompass	ENSECAG00000019910	51443141	51454006	ENSG00000120913
CNVR_536	2	51515439	51537727	22289	Gain	1	Intergenic	Private
CNVR_537	2	51991451	51995177	3727	Gain	1	Intergenic	Private
CNVR_538	2	52707878	52744962	37085	Gain	2	Intergenic	Shared
CNVR_539	2	52925013	52930646	5634	Gain	2	Intergenic	Shared
CNVR_540	2	53411007	53435729	24723	Gain	2	Intergenic	Shared
CNVR_541	2	53967171	53977095	9925	Gain	1	Intergenic	Private
CNVR_542	2	54123829	54161100	37272	Gain	1	Genic	Private	DOCK5	Downstream	ENSECAG00000023607	53979961	54124108	ENSG00000147459
CNVR_542	2	54123829	54161100	37272	Gain	1	Genic	Private	GNRH1	Encompass	ENSECAG00000010664	54131556	54134868	ENSG00000147437
CNVR_542	2	54123829	54161100	37272	Gain	1	Genic	Private	KCTD9	Encompass	ENSECAG00000011535	54141708	54160607	ENSG00000104756
CNVR_543	2	54739101	54761106	22006	Gain	2	Intergenic	Shared
CNVR_544	2	55122094	55185787	63694	Gain	4	Genic	Shared	PNMA2	Upstream	ENSECAG00000008517	55143164	55323420	ENSG00000240694
CNVR_545	2	55418494	55546900	128407	Gain	4	Genic	Shared	ADRA1A	Downstream	ENSECAG00000015917	55378079	55476045	ENSG00000120907
CNVR_546	2	57002955	57023058	20104	Gain	1	Genic	Private	FBXO16	Inside	ENSECAG00000017125	56998465	57059780	ENSG00000214050
CNVR_547	2	57557982	57589627	31646	Gain	1	Genic	Private	HMBOX1	Inside	ENSECAG00000008240	57463102	57642337	ENSG00000147421
CNVR_548	2	57792792	57823736	30945	Gain	1	Genic	Private	KIF13B	Inside	ENSECAG00000008773	57663120	57830488	ENSG00000197892
CNVR_549	2	57911942	58295805	383864	Gain	1	Genic	Private		Encompass	ENSECAG00000026074	57945134	57945218
CNVR_549	2	57911942	58295805	383864	Gain	1	Genic	Private	MSRA	Upstream	ENSECAG00000001697	58232026	58466492	ENSG00000175806
CNVR_550	2	58560420	58681853	121434	Gain	1	Genic	Private	PRSS51	Downstream	ENSECAG00000012766	58559677	58561531	ENSG00000253649
CNVR_550	2	58560420	58681853	121434	Gain	1	Genic	Private	PRSS55	Encompass	ENSECAG00000012775	58583426	58592798	ENSG00000184647
CNVR_550	2	58560420	58681853	121434	Gain	1	Genic	Private	RP1L1	Upstream	ENSECAG00000012919	58672305	58683201	ENSG00000183638
CNVR_551	2	59472788	59495860	23073	Gain	1	Intergenic	Private
CNVR_552	2	60075603	60106433	30831	Gain	1	Intergenic	Private
CNVR_553	2	60157368	60187581	30214	Gain	1	Genic	Private	DEFB131	Inside	ENSECAG00000023834	60122967	60188972	ENSG00000186146
CNVR_553	2	60157368	60187581	30214	Gain	1	Genic	Private	CTD-2313N18.7	Inside	ENSECAG00000023834	60122967	60188972	ENSG00000225805
CNVR_554_1	2	60335968	60391101	55134	Gain	2	Genic	Shared		Encompass	ENSECAG00000005079	60339400	60339849
CNVR_554_1	2	60335968	60391101	55134	Gain	2	Genic	Shared		Encompass	ENSECAG00000023840	60350151	60350861
CNVR_554_1	2	60335968	60391101	55134	Gain	2	Genic	Shared		Encompass	ENSECAG00000005209	60351393	60352328
CNVR_554_1	2	60335968	60391101	55134	Gain	2	Genic	Shared		Encompass	ENSECAG00000005251	60353051	60354592
CNVR_554_2	2	60401291	60510330	109040	Gain	10	Genic	Shared		Encompass	ENSECAG00000026288	60505763	60505869
CNVR_555	2	60663820	60840449	176630	Gain	3	Genic	Shared	ADAM29	Encompass	ENSECAG00000002189	60692404	60694575	ENSG00000168594
CNVR_556	2	61022820	61053587	30768	Gain	1	Genic	Private	GLRA3	Downstream	ENSECAG00000023999	60841750	61034299	ENSG00000145451
CNVR_557	2	61191291	61224177	32887	Gain	1	Intergenic	Private
CNVR_558	2	61702222	61756696	54475	Gain	1	Intergenic	Private
CNVR_559	2	62012746	62033358	20613	Gain	1	Intergenic	Private
CNVR_560	2	63472075	63519229	47155	Gain	2	Intergenic	Shared
CNVR_561	2	63677926	63691782	13857	Gain	1	Intergenic	Private
CNVR_562	2	63778921	63825239	46319	Gain	3	Intergenic	Shared
CNVR_563	2	64217328	64256182	38855	Gain	2	Intergenic	Shared
CNVR_564	2	64546601	64842453	295853	Gain	8	Genic	Shared		Encompass	ENSECAG00000013013	64557849	64558730
CNVR_564	2	64546601	64842453	295853	Gain	8	Genic	Shared		Encompass	ENSECAG00000013364	64661641	64661956
CNVR_565	2	65470021	65529337	59317	Gain	1	Genic	Private	CLCN3	Inside	ENSECAG00000014556	65450261	65534043	ENSG00000109572
CNVR_566	2	65718254	65781514	63261	Gain	1	Genic	Private	NEK1	Downstream	ENSECAG00000017058	65548561	65767682	ENSG00000137601
CNVR_567	2	66037169	66040236	3068	Gain	1	Intergenic	Private
CNVR_568	2	66279194	66338208	59015	Gain	1	Genic	Private	PALLD	Inside	ENSECAG00000023122	66125107	66634089	ENSG00000129116
CNVR_569	2	66721925	66726262	4338	Gain	1	Genic	Private	DDX60	Inside	ENSECAG00000024167	66648503	66734198	ENSG00000137628
CNVR_570	2	66803471	66892386	88916	Gain	2	Genic	Shared	ANXA10	Encompass	ENSECAG00000024897	66867383	66890481	ENSG00000109511
CNVR_571	2	67067182	67079772	12591	Gain	1	Intergenic	Private
CNVR_572	2	67170001	67324639	154639	Gain	4	Intergenic	Shared
CNVR_573	2	67385787	67396513	10727	Gain	1	Intergenic	Private
CNVR_574	2	67624849	67730262	105414	Gain	2	Intergenic	Shared
CNVR_575	2	67853753	67880325	26573	Gain	1	Genic	Private		Inside	ENSECAG00000024906	67734244	68194557
CNVR_576	2	68166145	68275226	109082	Gain	3	Genic	Shared		Downstream	ENSECAG00000024906	67734244	68194557
CNVR_577	2	68482585	68491362	8778	Gain	1	Intergenic	Private
CNVR_578	2	68643326	68656186	12861	Gain	1	Intergenic	Private
CNVR_579	2	69577632	69600058	22427	Gain	1	Intergenic	Private
CNVR_580	2	69789558	69897611	108054	Gain	2	Genic	Shared		Encompass	ENSECAG00000014997	69821069	69821784
CNVR_581	2	70014088	70017032	2945	Gain	1	Intergenic	Private
CNVR_582	2	70338746	70451260	112515	Gain	2	Intergenic	Shared
CNVR_583	2	70480118	70524792	44675	Gain	1	Intergenic	Private
CNVR_584	2	70613955	70665733	51779	Gain	1	Intergenic	Private
CNVR_585	2	70723890	70869495	145606	Gain	7	Genic	Shared	RN7SKP105	Encompass	ENSECAG00000027273	70727317	70727646	ENSG00000253001
CNVR_586	2	71109521	71161009	51489	Gain	1	Intergenic	Private
CNVR_587	2	71341775	71459785	118011	Gain	4	Genic	Shared	NAF1	Downstream	ENSECAG00000016738	71312550	71355848	ENSG00000145414
CNVR_588	2	71573667	71624203	50537	Gain	1	Intergenic	Private
CNVR_589	2	71842326	71877128	34803	Gain	2	Genic	Shared		Encompass	ENSECAG00000000812	71873440	71873956
CNVR_590	2	71951109	71993000	41892	Gain	1	Genic	Private		Encompass	ENSECAG00000000833	71951945	71952729
CNVR_591	2	72061480	72076951	15472	Gain	1	Genic	Private		Encompass	ENSECAG00000005523	72065812	72069579
CNVR_592	2	72093409	72104046	10638	Gain	1	Intergenic	Private
CNVR_593	2	72211175	72319843	108669	Gain	7	Intergenic	Shared
CNVR_594	2	72553538	72579315	25778	Gain	3	Genic	Shared	FSTL5	Inside	ENSECAG00000000973	72462318	72935365	ENSG00000168843
CNVR_595	2	72850110	72889402	39293	Gain	2	Genic	Shared	FSTL5	Inside	ENSECAG00000000973	72462318	72935365	ENSG00000168843
CNVR_596	2	72963609	73016799	53191	Gain	1	Genic	Private		Encompass	ENSECAG00000005766	73005497	73006099
CNVR_597	2	73030969	73328821	297853	Gain	4	Genic	Shared		Encompass	ENSECAG00000003435	73224919	73225409
CNVR_597	2	73030969	73328821	297853	Gain	4	Genic	Shared	RN7SKP32	Encompass	ENSECAG00000026503	73250463	73250787	ENSG00000222099
CNVR_598_1	2	73353771	73803923	450153	mixed	46	Genic	Shared		Encompass	ENSECAG00000001150	73398149	73398592
CNVR_598_1	2	73353771	73803923	450153	mixed	46	Genic	Shared		Encompass	ENSECAG00000003203	73422343	73423167
CNVR_598_1	2	73353771	73803923	450153	mixed	46	Genic	Shared		Encompass	ENSECAG00000003472	73423352	73427117
CNVR_598_2	2	73840877	73865772	24896	mixed	10	Intergenic	Shared
CNVR_598_3	2	74037225	74038791	1567	mixed	7	Intergenic	Shared
CNVR_599	2	74193198	74222387	29190	Gain	2	Intergenic	Shared
CNVR_600	2	74236636	74267779	31144	Gain	5	Intergenic	Shared
CNVR_601	2	74382313	74464517	82205	Gain	3	Genic	Shared		Encompass	ENSECAG00000003293	74414042	74414446
CNVR_602	2	74485202	74555942	70741	Gain	3	Intergenic	Shared
CNVR_603	2	74731811	74743160	11350	Gain	1	Intergenic	Private
CNVR_604	2	74892024	74908196	16173	Gain	1	Intergenic	Private
CNVR_605	2	75294634	75313513	18880	Gain	2	Genic	Shared	RAPGEF2	Downstream	ENSECAG00000006983	75147690	75312625	ENSG00000109756
CNVR_606	2	75570511	75589951	19441	Gain	2	Genic	Shared	FNIP2	Inside	ENSECAG00000010321	75543254	75628856	ENSG00000052795
CNVR_607	2	75734217	75743939	9723	Gain	2	Genic	Shared	ETFDH	Inside	ENSECAG00000012304	75720326	75751320	ENSG00000171503
CNVR_608	2	75767357	75791558	24202	Gain	1	Genic	Private	RXFP1	Inside	ENSECAG00000013594	75761761	75868601	ENSG00000171509
CNVR_609	2	76416300	76444876	28577	Gain	1	Intergenic	Private
CNVR_610	2	76597873	76613003	15131	Gain	1	Intergenic	Private
CNVR_611	2	76654472	76660705	6234	Gain	1	Intergenic	Private
CNVR_612	2	76764210	76770337	6128	Gain	1	Intergenic	Private
CNVR_613	2	76869290	76880117	10828	Gain	2	Genic	Shared	GRIA2	Upstream	ENSECAG00000017620	76871024	77012919	ENSG00000120251
CNVR_614	2	76905322	76951560	46239	Gain	3	Genic	Shared	GRIA2	Inside	ENSECAG00000017620	76871024	77012919	ENSG00000120251
CNVR_615	2	77224195	77270189	45995	Gain	1	Genic	Private	PDGFC	Upstream	ENSECAG00000019512	77226011	77432480	ENSG00000145431
CNVR_616	2	77291149	77382552	91404	Gain	3	Genic	Shared	PDGFC	Inside	ENSECAG00000019512	77226011	77432480	ENSG00000145431
CNVR_617	2	77877980	77884054	6075	Gain	1	Intergenic	Private
CNVR_618	2	77910429	77926926	16498	Gain	1	Intergenic	Private
CNVR_619	2	77942571	77985368	42798	Gain	1	Intergenic	Private
CNVR_620	2	78111359	78120848	9490	Gain	2	Intergenic	Shared
CNVR_621	2	78144846	78149396	4551	Gain	1	Genic	Private	CTSO	Upstream	ENSECAG00000020037	78148865	78172039	ENSG00000256043
CNVR_622	2	78416681	78454362	37682	Gain	4	Intergenic	Shared
CNVR_623	2	78623711	78628334	4624	Gain	1	Intergenic	Private
CNVR_624	2	78834828	78850698	15871	Gain	2	Genic	Shared		Encompass	ENSECAG00000007639	78844773	78845593
CNVR_625	2	78933156	78939194	6039	Loss	7	Intergenic	Shared
CNVR_626	2	79147904	79163953	16050	Gain	1	Genic	Private	RBM46	Downstream	ENSECAG00000007649	79120635	79151558	ENSG00000151962
CNVR_627	2	79231144	79242973	11830	Gain	1	Intergenic	Private
CNVR_628	2	80858175	80863309	5135	Gain	1	Genic	Private	ARFIP1	Inside	ENSECAG00000022286	80800191	80921077	ENSG00000164144
CNVR_629	2	80907345	80911712	4368	Gain	1	Genic	Private	ARFIP1	Inside	ENSECAG00000022286	80800191	80921077	ENSG00000164144
CNVR_630	2	81261999	81296588	34590	Gain	2	Intergenic	Shared
CNVR_631	2	82248881	82272370	23490	Gain	1	Genic	Private		Encompass	ENSECAG00000004574	82265053	82265578
CNVR_632	2	82444078	82476318	32241	Gain	3	Genic	Shared	LRBA	Inside	ENSECAG00000010768	82427313	83133945	ENSG00000198589
CNVR_633	2	82494756	82574036	79281	Gain	7	Genic	Shared	LRBA	Inside	ENSECAG00000010768	82427313	83133945	ENSG00000198589
CNVR_634	2	82622117	82638376	16260	Gain	1	Genic	Private	LRBA	Inside	ENSECAG00000010768	82427313	83133945	ENSG00000198589
CNVR_635	2	82667442	82694273	26832	Gain	3	Genic	Shared	LRBA	Inside	ENSECAG00000010768	82427313	83133945	ENSG00000198589
CNVR_636	2	82715904	82723157	7254	Gain	1	Genic	Private	LRBA	Inside	ENSECAG00000010768	82427313	83133945	ENSG00000198589
CNVR_637	2	82760701	82792198	31498	Gain	2	Genic	Shared	LRBA	Inside	ENSECAG00000010768	82427313	83133945	ENSG00000198589
CNVR_638	2	82798037	82864383	66347	Gain	3	Genic	Shared	LRBA	Inside	ENSECAG00000010768	82427313	83133945	ENSG00000198589
CNVR_638	2	82798037	82864383	66347	Gain	3	Genic	Shared	MAB21L2	Encompass	ENSECAG00000005046	82852069	82853148	ENSG00000181541
CNVR_639	2	82900460	82923037	22578	Gain	2	Genic	Shared	LRBA	Inside	ENSECAG00000010768	82427313	83133945	ENSG00000198589
CNVR_640	2	83146866	83160786	13921	Gain	1	Genic	Private	DCLK2	Inside	ENSECAG00000014313	83142623	83278050	ENSG00000170390
CNVR_641	2	83560870	83565493	4624	Gain	1	Intergenic	Private
CNVR_642	2	83656106	83674802	18697	Gain	1	Intergenic	Private
CNVR_643	2	83764138	83790449	26312	Gain	1	Intergenic	Private
CNVR_644	2	83813013	83820724	7712	Gain	1	Intergenic	Private
CNVR_645	2	83836494	83849259	12766	Gain	1	Intergenic	Private
CNVR_646	2	84133149	84143126	9978	Gain	1	Intergenic	Private
CNVR_647	2	84593402	84597629	4228	Gain	1	Intergenic	Private
CNVR_648	2	85112641	85132459	19819	Gain	1	Genic	Private	ARHGAP10	Inside	ENSECAG00000016629	84979896	85188896	ENSG00000071205
CNVR_649	2	85331377	85354777	23401	Gain	1	Genic	Private	TMEM184C	Downstream	ENSECAG00000019574	85329171	85352515	ENSG00000164168
CNVR_650	2	85467845	85473699	5855	Gain	1	Genic	Private	EDNRA	Downstream	ENSECAG00000019798	85424189	85472109	ENSG00000151617
CNVR_651	2	85692251	85728347	36097	Gain	1	Intergenic	Private
CNVR_652	2	85892408	85923800	31393	Gain	2	Intergenic	Shared
CNVR_653	2	86407231	86422876	15646	Gain	3	Genic	Shared	SLC10A7	Inside	ENSECAG00000026901	86319962	86556727	ENSG00000120519
CNVR_654	2	87440302	87470827	30526	Gain	1	Genic	Private	ABCE1	Downstream	ENSECAG00000023648	87424797	87452762	ENSG00000164163
CNVR_654	2	87440302	87470827	30526	Gain	1	Genic	Private	ANAPC10	Upstream	ENSECAG00000024416	87454466	87737798	ENSG00000164162
CNVR_655	2	87488990	87553369	64380	Gain	1	Genic	Private	ANAPC10	Inside	ENSECAG00000024416	87454466	87737798	ENSG00000164162
CNVR_656	2	87768726	87779060	10335	Gain	2	Genic	Shared	HHIP	Inside	ENSECAG00000024485	87708857	87791598	ENSG00000164161
CNVR_657	2	88214020	88244753	30734	Gain	1	Intergenic	Private
CNVR_658	2	88442080	88453669	11590	Gain	1	Genic	Private	SMARCA5	Inside	ENSECAG00000002676	88432170	88471241	ENSG00000153147
CNVR_659	2	89499264	89530530	31267	Gain	2	Genic	Shared	INPP4B	Inside	ENSECAG00000010327	89381758	89733740	ENSG00000109452
CNVR_660	2	89797646	89806146	8501	Gain	1	Intergenic	Private
CNVR_661	2	89809250	89833033	23784	Gain	1	Genic	Private		Encompass	ENSECAG00000003426	89814664	89815935
CNVR_661	2	89809250	89833033	23784	Gain	1	Genic	Private		Encompass	ENSECAG00000003497	89817011	89817358
CNVR_662	2	90077722	90083659	5938	Gain	1	Intergenic	Private
CNVR_663	2	90156307	90170478	14172	Gain	1	Intergenic	Private
CNVR_664	2	90408498	90418907	10410	Gain	1	Genic	Private		Encompass	ENSECAG00000003519	90410153	90412294
CNVR_664	2	90408498	90418907	10410	Gain	1	Genic	Private		Encompass	ENSECAG00000003594	90413128	90413577
CNVR_664	2	90408498	90418907	10410	Gain	1	Genic	Private		Encompass	ENSECAG00000015335	90414092	90414834
CNVR_665	2	90736099	90742949	6851	Gain	1	Intergenic	Private
CNVR_666	2	90921383	90950421	29039	Gain	1	Genic	Private	ELMOD2	Upstream	ENSECAG00000017466	90927242	90955938	ENSG00000179387
CNVR_667	2	91956916	91975341	18426	Gain	2	Genic	Shared	NAA15	Downstream	ENSECAG00000019842	91928158	91972620	ENSG00000164134
CNVR_668	2	92087135	92103872	16738	Gain	2	Intergenic	Shared
CNVR_669	2	92641125	92664712	23588	Gain	1	Intergenic	Private
CNVR_670	2	92832390	92858053	25664	Gain	4	Intergenic	Shared
CNVR_671	2	93153513	93166393	12881	Gain	1	Intergenic	Private
CNVR_672	2	93206960	93229692	22733	Gain	1	Intergenic	Private
CNVR_673	2	93396279	93419263	22985	Gain	1	Intergenic	Private
CNVR_674	2	93561161	93568493	7333	Gain	1	Intergenic	Private
CNVR_675	2	93833452	93886796	53345	Gain	2	Intergenic	Shared
CNVR_676	2	93943395	93998196	54802	Gain	1	Genic	Private	HADHB	Encompass	ENSECAG00000022921	93952074	93953549	ENSG00000138029
CNVR_677	2	94130390	94131971	1582	Gain	1	Intergenic	Private
CNVR_678	2	94178116	94180201	2086	Gain	1	Intergenic	Private
CNVR_679	2	94212611	94231445	18835	Gain	1	Intergenic	Private
CNVR_680	2	94368927	94372064	3138	Gain	1	Intergenic	Private
CNVR_681	2	94375037	94438346	63310	Gain	4	Intergenic	Shared
CNVR_682	2	94492303	94529148	36846	Gain	1	Genic	Private		Encompass	ENSECAG00000003675	94517825	94518922
CNVR_683	2	94650282	94733537	83256	Gain	2	Genic	Shared		Encompass	ENSECAG00000022994	94670618	94671008
CNVR_684	2	94818480	94826549	8070	Gain	1	Intergenic	Private
CNVR_685	2	94924685	94952041	27357	Gain	3	Intergenic	Shared
CNVR_686	2	94956983	94964466	7484	Gain	1	Intergenic	Private
CNVR_687	2	95033745	95050994	17250	Gain	1	Intergenic	Private
CNVR_688	2	95080487	95095483	14997	Gain	3	Intergenic	Shared
CNVR_689	2	95168513	95264567	96055	Gain	5	Intergenic	Shared
CNVR_690	2	95270180	95283094	12915	Gain	1	Intergenic	Private
CNVR_691	2	95363708	95395414	31707	Gain	3	Genic	Shared		Encompass	ENSECAG00000023020	95374907	95375373
CNVR_692	2	95471493	95488372	16880	Gain	1	Intergenic	Private
CNVR_693	2	95490527	95500571	10045	Gain	1	Intergenic	Private
CNVR_694	2	95736662	95751273	14612	Gain	1	Intergenic	Private
CNVR_695	2	95876705	95891288	14584	Gain	1	Intergenic	Private
CNVR_696_1	2	95912606	95956410	43805	Gain	12	Genic	Shared		Encompass	ENSECAG00000002982	95916160	95916486
CNVR_697	2	96006287	96027306	21020	Gain	1	Intergenic	Private
CNVR_698	2	96072453	96090659	18207	Gain	1	Intergenic	Private
CNVR_699	2	96180543	96190911	10369	Gain	1	Intergenic	Private
CNVR_700	2	96246659	96291481	44823	Gain	7	Genic	Shared	ENO1	Encompass	ENSECAG00000023024	96285141	96286433	ENSG00000074800
CNVR_701	2	96376185	96408211	32027	Gain	2	Intergenic	Shared
CNVR_702	2	96499130	96506583	7454	Gain	1	Intergenic	Private
CNVR_703	2	96553334	96675710	122377	Gain	3	Intergenic	Shared
CNVR_704	2	96696984	96713199	16216	Gain	2	Intergenic	Shared
CNVR_705	2	96748018	96788350	40333	Gain	1	Intergenic	Private
CNVR_706	2	96809383	96811324	1942	Gain	1	Intergenic	Private
CNVR_707	2	96988452	97006043	17592	Gain	1	Intergenic	Private
CNVR_708	2	97036823	97066379	29557	Gain	2	Intergenic	Shared
CNVR_709	2	97172963	97193523	20561	Gain	1	Intergenic	Private
CNVR_710	2	97225321	97257450	32130	Gain	2	Intergenic	Shared
CNVR_711	2	97360402	97367059	6658	Gain	7	Intergenic	Shared
CNVR_712	2	97471174	97492958	21785	Gain	1	Intergenic	Private
CNVR_713	2	97571436	97598366	26931	Gain	1	Intergenic	Private
CNVR_714	2	97669740	97713147	43408	Gain	3	Intergenic	Shared
CNVR_715	2	97733690	97739037	5348	Gain	1	Intergenic	Private
CNVR_716	2	97772836	97804993	32158	Gain	1	Intergenic	Private
CNVR_717_1	2	97934981	97979877	44897	mixed	4	Genic	Shared	RNU6-636P	Encompass	ENSECAG00000025774	97946907	97947013	ENSG00000207328
CNVR_717_2	2	97983755	97987126	3372	mixed	7	Intergenic	Shared
CNVR_717_3	2	98013594	98061608	48015	mixed	4	Intergenic	Shared
CNVR_718	2	98111253	98126799	15547	Gain	1	Intergenic	Private
CNVR_719	2	98208302	98253262	44961	Gain	2	Intergenic	Shared
CNVR_720	2	98380234	98419323	39090	Gain	2	Intergenic	Shared
CNVR_721	2	98437765	98486830	49066	Gain	1	Intergenic	Private
CNVR_722	2	98504205	98519956	15752	Gain	1	Intergenic	Private
CNVR_723	2	98693519	98695743	2225	Gain	1	Intergenic	Private
CNVR_724	2	98761378	98797049	35672	Gain	2	Intergenic	Shared
CNVR_725	2	98817984	98835707	17724	Gain	3	Intergenic	Shared
CNVR_726	2	98933352	98970154	36803	Gain	2	Intergenic	Shared
CNVR_727	2	98986910	98989625	2716	Gain	1	Intergenic	Private
CNVR_728	2	99089302	99107092	17791	Gain	1	Intergenic	Private
CNVR_729	2	99142063	99152446	10384	Gain	1	Intergenic	Private
CNVR_730	2	99207255	99230024	22770	Gain	1	Intergenic	Private
CNVR_731	2	99472302	99497325	25024	Gain	2	Intergenic	Shared
CNVR_732	2	99592981	99599271	6291	Gain	1	Intergenic	Private
CNVR_733	2	99960228	99965882	5655	Gain	1	Intergenic	Private
CNVR_734	2	100209407	100213449	4043	Gain	1	Genic	Private	SCLT1	Inside	ENSECAG00000024050	100184394	100329118	ENSG00000151466
CNVR_735	2	100221017	100252648	31632	Gain	2	Genic	Shared	SCLT1	Inside	ENSECAG00000024050	100184394	100329118	ENSG00000151466
CNVR_736	2	100553642	100556722	3081	Gain	1	Intergenic	Private
CNVR_737	2	100826205	100897080	70876	Gain	3	Genic	Shared		Downstream	ENSECAG00000000907	100795679	100843502
CNVR_738	2	100916966	100933117	16152	Gain	1	Genic	Private		Inside	ENSECAG00000001088	100915406	100933966
CNVR_739	2	100953089	100955106	2018	Gain	1	Intergenic	Private
CNVR_740	2	101171794	101190046	18253	Gain	1	Genic	Private	SLC25A31	Inside	ENSECAG00000010831	101169434	101202436	ENSG00000151475
CNVR_741	2	101368484	101378768	10285	Gain	1	Intergenic	Private
CNVR_742	2	101808846	101815487	6642	Gain	1	Intergenic	Private
CNVR_743	2	102169303	102171124	1822	Gain	1	Intergenic	Private
CNVR_744	2	102291079	102293086	2008	Gain	1	Intergenic	Private
CNVR_745	2	102365192	102405466	40275	Gain	1	Intergenic	Private
CNVR_746	2	102471534	102486645	15112	Gain	1	Intergenic	Private
CNVR_747	2	102760006	102789565	29560	Gain	2	Intergenic	Shared
CNVR_748	2	104513844	104541449	27606	Gain	1	Intergenic	Private
CNVR_749	2	104896333	104903995	7663	Gain	1	Intergenic	Private
CNVR_750	2	105061605	105090602	28998	Gain	1	Genic	Private	SPATA5	Inside	ENSECAG00000014176	104958084	105261926	ENSG00000145375
CNVR_751	2	105213612	105217274	3663	Gain	1	Genic	Private	SPATA5	Inside	ENSECAG00000014176	104958084	105261926	ENSG00000145375
CNVR_752	2	105743242	105747566	4325	Gain	1	Genic	Private	KIAA1109	Inside	ENSECAG00000017899	105739861	105914462	ENSG00000138688
CNVR_753	2	105894864	105928804	33941	Gain	1	Genic	Private	KIAA1109	Downstream	ENSECAG00000017899	105739861	105914462	ENSG00000138688
CNVR_754_1	2	106059581	106063373	3793	Loss	13	Intergenic	Shared
CNVR_755	2	106487376	106500906	13531	Gain	1	Intergenic	Private
CNVR_756	2	106613333	106632396	19064	Gain	1	Genic	Private		Encompass	ENSECAG00000027023	106624928	106625010
CNVR_757	2	106951467	106976129	24663	Gain	1	Intergenic	Private
CNVR_758	2	107039863	107042460	2598	Gain	1	Intergenic	Private
CNVR_759	2	107046603	107069486	22884	Gain	1	Intergenic	Private
CNVR_760	2	107086114	107114553	28440	Gain	1	Genic	Private		Upstream	ENSECAG00000011516	107094596	107259535
CNVR_761	2	107393146	107397456	4311	Gain	1	Intergenic	Private
CNVR_762	2	107467267	107481759	14493	Gain	1	Intergenic	Private
CNVR_763	2	107700630	107706386	5757	Gain	1	Intergenic	Private
CNVR_764	2	107767992	107774133	6142	Gain	1	Intergenic	Private
CNVR_765	2	107853583	108017542	163960	Gain	8	Genic	Shared	PDE5A	Upstream	ENSECAG00000013957	108005028	108196306	ENSG00000138735
CNVR_766	2	108088176	108103101	14926	Gain	1	Genic	Private	PDE5A	Inside	ENSECAG00000013957	108005028	108196306	ENSG00000138735
CNVR_767	2	109231472	109243322	11851	Gain	1	Intergenic	Private
CNVR_768	2	109622038	109651367	29330	Gain	1	Intergenic	Private
CNVR_769	2	109703457	109722846	19390	Gain	1	Intergenic	Private
CNVR_770	2	109763372	109769606	6235	Gain	1	Intergenic	Private
CNVR_771	2	109837601	109858399	20799	Gain	2	Intergenic	Shared
CNVR_772	2	109941218	110009442	68225	Gain	5	Intergenic	Shared
CNVR_773	2	110141020	110147631	6612	Gain	1	Intergenic	Private
CNVR_774	2	110171331	110184796	13466	Gain	1	Intergenic	Private
CNVR_775	2	110224653	110341534	116882	Gain	3	Intergenic	Shared
CNVR_776	2	110366126	110387813	21688	Gain	1	Intergenic	Private
CNVR_777	2	110396515	110411265	14751	Gain	1	Intergenic	Private
CNVR_778	2	110466377	110509155	42779	Gain	1	Intergenic	Private
CNVR_779	2	110520237	110538172	17936	Gain	1	Intergenic	Private
CNVR_780	2	110627584	110682624	55041	Gain	1	Intergenic	Private
CNVR_781	2	110686210	110690669	4460	Gain	1	Intergenic	Private
CNVR_782	2	110776730	110791297	14568	Gain	2	Intergenic	Shared
CNVR_783	2	110902272	110928224	25953	mixed	2	Intergenic	Shared
CNVR_784	2	110969644	110995562	25919	Gain	1	Intergenic	Private
CNVR_785	2	111173848	111201712	27865	Gain	3	Intergenic	Shared
CNVR_786	2	111443893	111468668	24776	Gain	1	Intergenic	Private
CNVR_787	2	111537299	111541262	3964	Gain	1	Intergenic	Private
CNVR_788	2	111662344	111700701	38358	Gain	2	Genic	Shared	NDST4	Inside	ENSECAG00000023013	111555558	111812329	ENSG00000138653
CNVR_789	2	111814828	111819353	4526	Gain	1	Intergenic	Private
CNVR_790	2	112610190	112674447	64258	Gain	1	Genic	Private	CAMK2D	Inside	ENSECAG00000024339	112604814	112893392	ENSG00000145349
CNVR_791	2	113365471	113378321	12851	Gain	1	Intergenic	Private
CNVR_792	2	113640197	113665551	25355	Gain	1	Genic	Private		Inside	ENSECAG00000002675	113638271	113671064
CNVR_793	2	114223292	114235245	11954	Gain	1	Intergenic	Private
CNVR_794	2	114544688	114553607	8920	Gain	1	Intergenic	Private
CNVR_795	2	114701141	114705529	4389	Gain	1	Intergenic	Private
CNVR_796	2	114808930	114828624	19695	Gain	1	Intergenic	Private
CNVR_797	2	114952389	115020538	68150	Gain	3	Intergenic	Shared
CNVR_798	2	115166411	115190001	23591	Gain	1	Intergenic	Private
CNVR_799	2	116915127	116919556	4430	Loss	1	Genic	Private	RPL34	Encompass	ENSECAG00000019719	116916196	116919490	ENSG00000109475
CNVR_800	2	117244603	117269212	24610	Gain	1	Genic	Private	LEF1	Upstream	ENSECAG00000019975	117260810	117355946	ENSG00000138795
CNVR_801	2	118188231	118197451	9221	Gain	1	Genic	Private	DKK2	Inside	ENSECAG00000000805	118123978	118215427	ENSG00000155011
CNVR_802	2	118314052	118363353	49302	Gain	5	Intergenic	Shared
CNVR_803	2	118665782	118678103	12322	Gain	1	Genic	Private	AIMP1	Downstream	ENSECAG00000006138	118656686	118677039	ENSG00000164022
CNVR_804	2	118763892	118793751	29860	Gain	2	Genic	Shared	TBCK	Inside	ENSECAG00000006577	118690250	118844230	ENSG00000145348
CNVR_805	2	119186537	119205331	18795	Gain	1	Genic	Private	INTS12	Downstream	ENSECAG00000010911	119184444	119205166	ENSG00000138785
CNVR_806	2	119934850	119944382	9533	Loss	1	Intergenic	Private
CNVR_807	2	119986688	119991936	5249	Gain	1	Intergenic	Private
CNVR_808	2	120189920	120209135	19216	Gain	1	Genic	Private		Encompass	ENSECAG00000012237	120205357	120206135
CNVR_809	2	120377941	120392125	14185	Gain	2	Intergenic	Shared
CNVR_810	3	342317	378047	35731	Gain	1	Genic	Private		Encompass	ENSECAG00000001089	354440	355843
CNVR_810	3	342317	378047	35731	Gain	1	Genic	Private		Encompass	ENSECAG00000006221	356022	356930
CNVR_811	3	593643	596254	2612	Gain	1	Intergenic	Private
CNVR_812	3	608738	674644	65907	Gain	1	Genic	Private	ITFG1	Inside	ENSECAG00000013539	602332	867266	ENSG00000129636
CNVR_812	3	608738	674644	65907	Gain	1	Genic	Private		Encompass	ENSECAG00000018223	654175	655061
CNVR_813	3	806129	876645	70517	Gain	1	Genic	Private	ITFG1	Downstream	ENSECAG00000013539	602332	867266	ENSG00000129636
CNVR_813	3	806129	876645	70517	Gain	1	Genic	Private	ZSCAN4	Encompass	ENSECAG00000006237	817653	819179	ENSG00000180532
CNVR_813	3	806129	876645	70517	Gain	1	Genic	Private	PHKB	Upstream	ENSECAG00000018240	867540	1085424	ENSG00000102893
CNVR_814	3	3887134	3888758	1625	Gain	1	Intergenic	Private
CNVR_815	3	4209408	4223184	13777	Gain	1	Intergenic	Private
CNVR_816	3	4504427	4536408	31982	Gain	1	Intergenic	Private
CNVR_817	3	5489476	5521867	32392	Gain	1	Intergenic	Private
CNVR_818	3	5614455	5628334	13880	Gain	1	Intergenic	Private
CNVR_819	3	5722917	5839624	116708	Gain	4	Genic	Shared	CHD9	Upstream	ENSECAG00000011505	5744217	5890102	ENSG00000177200
CNVR_820	3	7434729	7436854	2126	Gain	1	Intergenic	Private
CNVR_821_1	3	8176881	8260074	83194	mixed	34	Genic	Shared	CES1	Downstream	ENSECAG00000009369	8175717	8195150	ENSG00000198848
CNVR_821_1	3	8176881	8260074	83194	mixed	34	Genic	Shared		Encompass	ENSECAG00000001191	8250025	8251566
CNVR_821_1	3	8176881	8260074	83194	mixed	34	Genic	Shared		Encompass	ENSECAG00000009933	8253696	8254320
CNVR_822	3	8581342	8615975	34634	Gain	2	Intergenic	Shared
CNVR_823	3	8990980	9033501	42522	mixed	7	Genic	Shared	MT3	Encompass	ENSECAG00000015212	8998215	8999616	ENSG00000087250
CNVR_823	3	8990980	9033501	42522	mixed	7	Genic	Shared		Encompass	ENSECAG00000015275	9010353	9011228
CNVR_823	3	8990980	9033501	42522	mixed	7	Genic	Shared	MT1X	Upstream	ENSECAG00000000358	9014948	9041556	ENSG00000187193
CNVR_823	3	8990980	9033501	42522	mixed	7	Genic	Shared	MT1X	Encompass	ENSECAG00000000363	9031592	9032463	ENSG00000187193
CNVR_824	3	9368594	9405532	36939	Gain	2	Genic	Shared	NLRC5	Downstream	ENSECAG00000014491	9303933	9388872	ENSG00000140853
CNVR_825	3	10349384	10359653	10270	Gain	1	Intergenic	Private
CNVR_826	3	10976079	11005538	29460	Gain	2	Intergenic	Shared
CNVR_827	3	11436852	11459109	22258	Gain	1	Intergenic	Private
CNVR_828	3	11622246	11636671	14426	Gain	1	Intergenic	Private
CNVR_829	3	12172990	12195868	22879	Gain	1	Intergenic	Private
CNVR_830	3	12472878	12475807	2930	Gain	1	Intergenic	Private
CNVR_831	3	12557712	12560055	2344	Gain	1	Intergenic	Private
CNVR_832	3	12679464	12685143	5680	Gain	1	Intergenic	Private
CNVR_833	3	13877416	13925532	48117	Gain	1	Intergenic	Private
CNVR_834	3	14484371	14510780	26410	Gain	1	Intergenic	Private
CNVR_835	3	14603775	14610047	6273	Gain	1	Intergenic	Private
CNVR_836	3	14783333	14846291	62959	Gain	2	Intergenic	Shared
CNVR_837	3	15201208	15250202	48995	Gain	1	Intergenic	Private
CNVR_838	3	16698746	16722995	24250	Loss	3	Intergenic	Shared
CNVR_839	3	18410582	18501132	90551	Gain	1	Genic	Private	NFATC3	Downstream	ENSECAG00000014089	18409635	18499860	ENSG00000072736
CNVR_840	3	19553895	19669963	116069	Gain	3	Genic	Shared		Encompass	ENSECAG00000007225	19621258	19625074
CNVR_840	3	19553895	19669963	116069	Gain	3	Genic	Shared	NFAT5	Upstream	ENSECAG00000010266	19652719	19708283	ENSG00000102908
CNVR_841	3	19798458	19845226	46769	Gain	1	Genic	Private	WWP2	Upstream	ENSECAG00000006481	19802143	19915466	ENSG00000198373
CNVR_842	3	19967962	20012756	44795	Gain	1	Intergenic	Private
CNVR_843	3	20020805	20068977	48173	Gain	2	Genic	Shared		Encompass	ENSECAG00000001380	20045263	20045703
CNVR_844	3	20207123	20277655	70533	Gain	1	Genic	Private	PTMA	Encompass	ENSECAG00000006493	20207638	20207970	ENSG00000187514
CNVR_845	3	20446074	20562515	116442	Gain	4	Intergenic	Shared
CNVR_846	3	21502234	21564202	61969	Gain	1	Intergenic	Private
CNVR_847	3	22245521	22290527	45007	Gain	1	Genic	Private	TAT	Encompass	ENSECAG00000021565	22258311	22267014	ENSG00000198650
CNVR_848	3	22597069	22601833	4765	Gain	1	Genic	Private	HYDIN	Upstream	ENSECAG00000012360	22599664	22895359	ENSG00000157423
CNVR_849	3	23158622	23163090	4469	Gain	1	Genic	Private	COG4	Inside	ENSECAG00000014431	23156381	23180505	ENSG00000103051
CNVR_850	3	24246021	24303170	57150	Gain	1	Genic	Private	CFDP1	Inside	ENSECAG00000018926	24193086	24320318	ENSG00000153774
CNVR_851	3	24674313	24687237	12925	Gain	1	Intergenic	Private
CNVR_852	3	25118350	25189021	70672	Gain	3	Intergenic	Shared
CNVR_853	3	25246216	25258390	12175	Gain	1	Intergenic	Private
CNVR_854	3	25358082	25465388	107307	Gain	3	Genic	Shared		Encompass	ENSECAG00000011740	25453082	25453712
CNVR_855	3	26029322	26044060	14739	Gain	1	Genic	Private		Encompass	ENSECAG00000000829	26035412	26036320
CNVR_856	3	26821574	26841094	19521	Gain	1	Intergenic	Private
CNVR_857	3	27374014	27424583	50570	Loss	1	Intergenic	Private
CNVR_858	3	27788797	27887308	98512	Gain	2	Intergenic	Shared
CNVR_859	3	28714772	28719488	4717	Gain	1	Intergenic	Private
CNVR_860	3	28943863	28996668	52806	Gain	1	Genic	Private		Downstream	ENSECAG00000015980	28888613	28981314
CNVR_861	3	29569733	29592801	23069	Gain	1	Genic	Private	PLCG2	Downstream	ENSECAG00000000291	29443064	29584590	ENSG00000197943
CNVR_862	3	29741739	29794401	52663	Gain	3	Genic	Shared	MPHOSPH6	Downstream	ENSECAG00000019388	29733789	29747437	ENSG00000135698
CNVR_862	3	29741739	29794401	52663	Gain	3	Genic	Shared	RN7SKP190	Encompass	ENSECAG00000027253	29777829	29778127	ENSG00000251888
CNVR_863	3	30059154	30270957	211804	Loss	1	Intergenic	Private
CNVR_864	3	30496486	30519759	23274	Gain	1	Genic	Private	CDH13	Inside	ENSECAG00000021162	30386191	31158287	ENSG00000140945
CNVR_865	3	31210493	31217937	7445	Gain	1	Intergenic	Private
CNVR_866	3	32076255	32099436	23182	Gain	1	Intergenic	Private
CNVR_867	3	32937573	32943761	6189	Gain	1	Intergenic	Private
CNVR_868	3	34152818	34380996	228179	Gain	1	Genic	Private	JPH3	Encompass	ENSECAG00000018366	34238255	34331020	ENSG00000154118
CNVR_868	3	34152818	34380996	228179	Gain	1	Genic	Private	KLHDC4	Upstream	ENSECAG00000019667	34341167	34394507	ENSG00000104731
CNVR_869	3	35750489	36019217	268729	Gain	2	Genic	Shared	ANKRD11	Downstream	ENSECAG00000017861	35718143	35836072	ENSG00000167522
CNVR_869	3	35750489	36019217	268729	Gain	2	Genic	Shared		Encompass	ENSECAG00000018598	35778307	35778795
CNVR_869	3	35750489	36019217	268729	Gain	2	Genic	Shared	SPG7	Encompass	ENSECAG00000018645	35931713	35963940	ENSG00000197912
CNVR_869	3	35750489	36019217	268729	Gain	2	Genic	Shared	RPL13	Encompass	ENSECAG00000011670	35969500	35971942	ENSG00000167526
CNVR_869	3	35750489	36019217	268729	Gain	2	Genic	Shared	SNORD68	Encompass	ENSECAG00000025320	35970099	35970199	ENSG00000200084
CNVR_869	3	35750489	36019217	268729	Gain	2	Genic	Shared	CPNE7	Encompass	ENSECAG00000020272	35985600	36015509	ENSG00000178773
CNVR_870	3	36396664	36423610	26947	Gain	1	Genic	Private		Encompass	ENSECAG00000027547	36417611	36417698
CNVR_871_1	3	36548306	36743559	195254	Gain	26	Genic	Shared	OR7A5	Encompass	ENSECAG00000005131	36554804	36555709	ENSG00000188269
CNVR_871_1	3	36548306	36743559	195254	Gain	26	Genic	Shared	OR7A10	Encompass	ENSECAG00000005131	36554804	36555709	ENSG00000127515
CNVR_871_1	3	36548306	36743559	195254	Gain	26	Genic	Shared	OR7A17	Encompass	ENSECAG00000005131	36554804	36555709	ENSG00000185385
CNVR_872	3	36930263	36936467	6205	Gain	2	Genic	Shared	SLC9B2	Upstream	ENSECAG00000010434	36933469	36981266	ENSG00000164038
CNVR_873	3	37057150	37114012	56863	Gain	1	Genic	Private	SLC9B1	Downstream	ENSECAG00000012907	37008963	37059062	ENSG00000164037
CNVR_873	3	37057150	37114012	56863	Gain	1	Genic	Private		Encompass	ENSECAG00000002698	37065140	37065541
CNVR_873	3	37057150	37114012	56863	Gain	1	Genic	Private	CISD2	Encompass	ENSECAG00000020631	37084250	37086426	ENSG00000145354
CNVR_874	3	37785201	37876008	90808	Gain	1	Genic	Private	BANK1	Inside	ENSECAG00000008109	37741696	38020128	ENSG00000153064
CNVR_875	3	38301211	38304980	3770	Gain	1	Intergenic	Private
CNVR_876	3	38632469	38643803	11335	Gain	1	Genic	Private	PPP3CA	Inside	ENSECAG00000010136	38531893	38677807	ENSG00000138814
CNVR_877	3	38847562	38870354	22793	Gain	2	Intergenic	Shared
CNVR_878	3	38927200	38934244	7045	Gain	1	Intergenic	Private
CNVR_879	3	39845043	40195375	350333	mixed	9	Genic	Shared	MTTP	Downstream	ENSECAG00000023109	39822153	39866768	ENSG00000138823
CNVR_879	3	39845043	40195375	350333	mixed	9	Genic	Shared	TRMT10A	Encompass	ENSECAG00000012352	39875645	39893437	ENSG00000145331
CNVR_879	3	39845043	40195375	350333	mixed	9	Genic	Shared	C4orf17	Encompass	ENSECAG00000015532	39904358	39926610	ENSG00000138813
CNVR_879	3	39845043	40195375	350333	mixed	9	Genic	Shared		Encompass	ENSECAG00000019262	39949147	39949662
CNVR_879	3	39845043	40195375	350333	mixed	9	Genic	Shared		Encompass	ENSECAG00000002975	39983521	39983964
CNVR_879	3	39845043	40195375	350333	mixed	9	Genic	Shared	ADH1A	Encompass	ENSECAG00000019267	39988981	40069555	ENSG00000187758
CNVR_879	3	39845043	40195375	350333	mixed	9	Genic	Shared	ADH1B	Encompass	ENSECAG00000019267	39988981	40069555	ENSG00000196616
CNVR_879	3	39845043	40195375	350333	mixed	9	Genic	Shared	ADH1C	Encompass	ENSECAG00000019267	39988981	40069555	ENSG00000248144
CNVR_879	3	39845043	40195375	350333	mixed	9	Genic	Shared		Encompass	ENSECAG00000003036	40035516	40035893
CNVR_879	3	39845043	40195375	350333	mixed	9	Genic	Shared		Encompass	ENSECAG00000001029	40131588	40131962
CNVR_879	3	39845043	40195375	350333	mixed	9	Genic	Shared		Encompass	ENSECAG00000003115	40132882	40133520
CNVR_879	3	39845043	40195375	350333	mixed	9	Genic	Shared	ADH6	Encompass	ENSECAG00000015328	40165159	40181783	ENSG00000172955
CNVR_880	3	40556856	40591673	34818	Gain	1	Intergenic	Private
CNVR_881	3	41074371	41141972	67602	Gain	1	Genic	Private	STPG2	Inside	ENSECAG00000026915	41058687	41348723	ENSG00000163116
CNVR_882	3	41188922	41217707	28786	Gain	2	Genic	Shared	STPG2	Inside	ENSECAG00000026915	41058687	41348723	ENSG00000163116
CNVR_882	3	41188922	41217707	28786	Gain	2	Genic	Shared	RNU6-81P	Encompass	ENSECAG00000027214	41193575	41193683	ENSG00000202478
CNVR_882	3	41188922	41217707	28786	Gain	2	Genic	Shared	RNU6-68P	Encompass	ENSECAG00000027214	41193575	41193683	ENSG00000252385
CNVR_883	3	41436452	41437648	1197	Gain	1	Intergenic	Private
CNVR_884	3	41490233	41554384	64152	Gain	4	Intergenic	Shared
CNVR_885	3	41842702	41890464	47763	Gain	4	Intergenic	Shared
CNVR_886	3	41902171	41925239	23069	Gain	1	Intergenic	Private
CNVR_887	3	42420480	42449658	29179	Gain	1	Intergenic	Private
CNVR_888	3	42465392	42509267	43876	Gain	4	Genic	Shared		Encompass	ENSECAG00000011943	42474847	42475376
CNVR_888	3	42465392	42509267	43876	Gain	4	Genic	Shared		Encompass	ENSECAG00000012003	42504485	42505599
CNVR_889	3	42636129	42706122	69994	Gain	3	Intergenic	Shared
CNVR_890	3	44096158	44181246	85089	Gain	3	Genic	Shared	PDLIM5	Inside	ENSECAG00000016733	44053933	44244636	ENSG00000163110
CNVR_890	3	44096158	44181246	85089	Gain	3	Genic	Shared		Encompass	ENSECAG00000027495	44103220	44103305
CNVR_891	3	44395570	44417100	21531	Gain	1	Genic	Private	SMARCAD1	Inside	ENSECAG00000011562	44384878	44463849	ENSG00000163104
CNVR_892	3	44430131	44456484	26354	Gain	1	Genic	Private	SMARCAD1	Inside	ENSECAG00000011562	44384878	44463849	ENSG00000163104
CNVR_893	3	45054457	45079073	24617	Gain	1	Genic	Private	GRID2	Inside	ENSECAG00000022031	44794591	45895007	ENSG00000152208
CNVR_894	3	45171116	45212169	41054	Gain	1	Genic	Private	GRID2	Inside	ENSECAG00000022031	44794591	45895007	ENSG00000152208
CNVR_895	3	45493003	45568520	75518	Gain	2	Genic	Shared	GRID2	Inside	ENSECAG00000022031	44794591	45895007	ENSG00000152208
CNVR_896	3	45596938	45668069	71132	Gain	2	Genic	Shared	GRID2	Inside	ENSECAG00000022031	44794591	45895007	ENSG00000152208
CNVR_897	3	45851198	45876852	25655	Gain	1	Genic	Private	GRID2	Inside	ENSECAG00000022031	44794591	45895007	ENSG00000152208
CNVR_898	3	45882542	46079368	196827	Gain	4	Genic	Shared	GRID2	Downstream	ENSECAG00000022031	44794591	45895007	ENSG00000152208
CNVR_899	3	46330786	46390678	59893	Gain	4	Genic	Shared		Encompass	ENSECAG00000007178	46341144	46341522
CNVR_899	3	46330786	46390678	59893	Gain	4	Genic	Shared		Encompass	ENSECAG00000003346	46344411	46345169
CNVR_899	3	46330786	46390678	59893	Gain	4	Genic	Shared		Encompass	ENSECAG00000008001	46345197	46345789
CNVR_900	3	46411638	46441145	29508	Gain	2	Intergenic	Shared
CNVR_901	3	46513178	46579052	65875	Gain	3	Genic	Shared		Encompass	ENSECAG00000008766	46534945	46535701
CNVR_901	3	46513178	46579052	65875	Gain	3	Genic	Shared		Encompass	ENSECAG00000003403	46566503	46567105
CNVR_902	3	46807556	47049650	242095	Gain	9	Intergenic	Shared
CNVR_903	3	47055835	47132029	76195	Gain	4	Genic	Shared		Encompass	ENSECAG00000008788	47065710	47069521
CNVR_904	3	47181442	47241577	60136	Gain	3	Intergenic	Shared
CNVR_905	3	47267059	47417362	150304	Gain	3	Intergenic	Shared
CNVR_906	3	47454004	47723852	269849	Gain	9	Genic	Shared		Encompass	ENSECAG00000003467	47574742	47578548
CNVR_906	3	47454004	47723852	269849	Gain	9	Genic	Shared		Encompass	ENSECAG00000001572	47578733	47579557
CNVR_907	3	47863784	47995226	131443	Gain	2	Genic	Shared		Encompass	ENSECAG00000011473	47921547	47921987
CNVR_908	3	48129593	48145055	15463	Gain	1	Genic	Private	MMRN1	Inside	ENSECAG00000011719	48116712	48184435	ENSG00000138722
CNVR_909	3	48198258	48208398	10141	Gain	1	Intergenic	Private
CNVR_910	3	48608104	48629695	21592	Gain	1	Intergenic	Private
CNVR_911	3	48888720	48925377	36658	Gain	1	Genic	Private		Encompass	ENSECAG00000018355	48898533	48898998
CNVR_912	3	49204187	49214903	10717	Gain	1	Genic	Private	FAM13A	Inside	ENSECAG00000019173	48991132	49261132	ENSG00000138640
CNVR_913	3	49847992	49889149	41158	Gain	1	Genic	Private	SPP1	Encompass	ENSECAG00000017191	49857245	49862965	ENSG00000118785
CNVR_914	3	50310306	50328489	18184	Gain	1	Genic	Private	NUDT9	Downstream	ENSECAG00000019556	50305883	50323897	ENSG00000170502
CNVR_915	3	50857701	50899797	42097	Gain	1	Genic	Private	PTPN13	Inside	ENSECAG00000015663	50840317	50988246	ENSG00000163629
CNVR_916	3	52139078	52185501	46424	Gain	1	Intergenic	Private
CNVR_917	3	52260853	52351734	90882	Gain	1	Intergenic	Private
CNVR_918	3	52713920	52744985	31066	Gain	1	Genic	Private	CDS1	Inside	ENSECAG00000011962	52692608	52760214	ENSG00000163624
CNVR_919	3	53784327	53795927	11601	Loss	2	Intergenic	Shared
CNVR_920	3	54087375	54092073	4699	Gain	1	Intergenic	Private
CNVR_921	3	55728302	55739458	11157	Gain	1	Intergenic	Private
CNVR_922	3	55951787	56004382	52596	Gain	3	Intergenic	Shared
CNVR_923	3	56206242	56235810	29569	Gain	2	Intergenic	Shared
CNVR_924	3	56253593	56368241	114649	Gain	1	Intergenic	Private
CNVR_925	3	56548180	56761898	213719	Gain	4	Genic	Shared	RPL21	Encompass	ENSECAG00000002184	56561208	56561690	ENSG00000122026
CNVR_925	3	56548180	56761898	213719	Gain	4	Genic	Shared	ANTXR2	Encompass	ENSECAG00000017827	56618339	56755629	ENSG00000163297
CNVR_926	3	57379105	57439218	60114	Gain	1	Intergenic	Private
CNVR_927	3	57653038	57668177	15140	Gain	1	Genic	Private	BMP2K	Inside	ENSECAG00000016099	57625825	57670599	ENSG00000138756
CNVR_928	3	58375828	58379826	3999	Loss	1	Intergenic	Private
CNVR_929	3	58400641	58629107	228467	mixed	7	Genic	Shared	MRPL1	Encompass	ENSECAG00000024511	58432909	58491194	ENSG00000169288
CNVR_929	3	58400641	58629107	228467	mixed	7	Genic	Shared	RNU6-680P	Encompass	ENSECAG00000026443	58504077	58504183	ENSG00000207333
CNVR_929	3	58400641	58629107	228467	mixed	7	Genic	Shared	CNOT6L	Encompass	ENSECAG00000001582	58569805	58625437	ENSG00000138767
CNVR_930	3	59701272	59730107	28836	Gain	1	Intergenic	Private
CNVR_931	3	59971307	59992300	20994	Gain	1	Genic	Private	NUP54	Upstream	ENSECAG00000025004	59975845	60003488	ENSG00000138750
CNVR_932	3	60505261	60521195	15935	Gain	1	Genic	Private	CDKL2	Inside	ENSECAG00000013088	60500926	60526998	ENSG00000138769
CNVR_933	3	61668155	61797822	129668	Gain	2	Genic	Shared	CXCL1	Encompass	ENSECAG00000010560	61688780	61690173	ENSG00000163739
CNVR_933	3	61668155	61797822	129668	Gain	2	Genic	Shared	CXCL2	Encompass	ENSECAG00000010560	61688780	61690173	ENSG00000081041
CNVR_933	3	61668155	61797822	129668	Gain	2	Genic	Shared	CXCL3	Encompass	ENSECAG00000010560	61688780	61690173	ENSG00000163734
CNVR_933	3	61668155	61797822	129668	Gain	2	Genic	Shared	CXCL1	Encompass	ENSECAG00000011488	61700329	61701752	ENSG00000163739
CNVR_933	3	61668155	61797822	129668	Gain	2	Genic	Shared	CXCL2	Encompass	ENSECAG00000011488	61700329	61701752	ENSG00000081041
CNVR_933	3	61668155	61797822	129668	Gain	2	Genic	Shared	CXCL3	Encompass	ENSECAG00000011488	61700329	61701752	ENSG00000163734
CNVR_934	3	62266453	62286101	19649	Gain	1	Intergenic	Private
CNVR_935	3	62456352	62466837	10486	Gain	1	Genic	Private	ANKRD17	Inside	ENSECAG00000007125	62338095	62500903	ENSG00000132466
CNVR_936	3	62884981	62896237	11257	Gain	1	Genic	Private	ADAMTS3	Inside	ENSECAG00000019061	62863938	63128822	ENSG00000156140
CNVR_937	3	63160697	63168055	7359	Loss	3	Intergenic	Shared
CNVR_938	3	63172885	63192545	19661	Gain	1	Intergenic	Private
CNVR_939	3	63274187	63297971	23785	Gain	1	Intergenic	Private
CNVR_940	3	63351099	63364831	13733	Gain	1	Intergenic	Private
CNVR_941	3	64234403	64253775	19373	Gain	1	Genic	Private	RUFY3	Inside	ENSECAG00000009111	64195136	64254480	ENSG00000018189
CNVR_942	3	64786145	64917308	131164	Gain	3	Intergenic	Shared
CNVR_943	3	65075034	65255975	180942	Gain	2	Genic	Shared	SULT1E1	Upstream	ENSECAG00000000863	65156192	65256666	ENSG00000109193
CNVR_944	3	65285808	65367088	81281	Gain	2	Genic	Shared		Encompass	ENSECAG00000002826	65313727	65315130
CNVR_944	3	65285808	65367088	81281	Gain	2	Genic	Shared		Encompass	ENSECAG00000005642	65315318	65315995
CNVR_944	3	65285808	65367088	81281	Gain	2	Genic	Shared	UGT2A3	Upstream	ENSECAG00000014362	65351083	65371301	ENSG00000135220
CNVR_945	3	65392382	65461984	69603	Gain	3	Genic	Shared		Encompass	ENSECAG00000008247	65430312	65455466
CNVR_946	3	65664481	65705932	41452	Gain	1	Genic	Private		Downstream	ENSECAG00000017801	65644361	65684338
CNVR_947	3	65742681	65758947	16267	Gain	1	Genic	Private		Downstream	ENSECAG00000019112	65732113	65758215
CNVR_948_1	3	65889054	65891050	1997	mixed	3	Intergenic	Shared
CNVR_948_2	3	65925378	65962064	36687	mixed	25	Genic	Shared	UGT2B4	Upstream	ENSECAG00000019707	65933689	65989429	ENSG00000156096
CNVR_948_2	3	65925378	65962064	36687	mixed	25	Genic	Shared	UGT2B15	Upstream	ENSECAG00000019707	65933689	65989429	ENSG00000196620
CNVR_948_2	3	65925378	65962064	36687	mixed	25	Genic	Shared	UGT2B28	Upstream	ENSECAG00000019707	65933689	65989429	ENSG00000135226
CNVR_948_2	3	65925378	65962064	36687	mixed	25	Genic	Shared	UGT2B7	Upstream	ENSECAG00000019707	65933689	65989429	ENSG00000171234
CNVR_948_2	3	65925378	65962064	36687	mixed	25	Genic	Shared	UGT2B10	Upstream	ENSECAG00000019707	65933689	65989429	ENSG00000109181
CNVR_948_2	3	65925378	65962064	36687	mixed	25	Genic	Shared	UGT2B11	Upstream	ENSECAG00000019707	65933689	65989429	ENSG00000213759
CNVR_948_2	3	65925378	65962064	36687	mixed	25	Genic	Shared	UGT2B17	Upstream	ENSECAG00000019707	65933689	65989429	ENSG00000197888
CNVR_949	3	66035001	66118094	83094	Gain	2	Genic	Shared	UGT2B4	Encompass	ENSECAG00000020628	66060357	66070907	ENSG00000156096
CNVR_949	3	66035001	66118094	83094	Gain	2	Genic	Shared	UGT2B15	Encompass	ENSECAG00000020628	66060357	66070907	ENSG00000196620
CNVR_949	3	66035001	66118094	83094	Gain	2	Genic	Shared	UGT2B28	Encompass	ENSECAG00000020628	66060357	66070907	ENSG00000135226
CNVR_949	3	66035001	66118094	83094	Gain	2	Genic	Shared	UGT2B7	Encompass	ENSECAG00000020628	66060357	66070907	ENSG00000171234
CNVR_949	3	66035001	66118094	83094	Gain	2	Genic	Shared	UGT2B10	Encompass	ENSECAG00000020628	66060357	66070907	ENSG00000109181
CNVR_949	3	66035001	66118094	83094	Gain	2	Genic	Shared	UGT2B11	Encompass	ENSECAG00000020628	66060357	66070907	ENSG00000213759
CNVR_949	3	66035001	66118094	83094	Gain	2	Genic	Shared	UGT2B17	Encompass	ENSECAG00000020628	66060357	66070907	ENSG00000197888
CNVR_950	3	66331955	66495858	163904	Gain	1	Genic	Private	UGT2B4	Encompass	ENSECAG00000018165	66396473	66407544	ENSG00000156096
CNVR_950	3	66331955	66495858	163904	Gain	1	Genic	Private	UGT2B15	Encompass	ENSECAG00000018165	66396473	66407544	ENSG00000196620
CNVR_950	3	66331955	66495858	163904	Gain	1	Genic	Private	UGT2B28	Encompass	ENSECAG00000018165	66396473	66407544	ENSG00000135226
CNVR_950	3	66331955	66495858	163904	Gain	1	Genic	Private	UGT2B7	Encompass	ENSECAG00000018165	66396473	66407544	ENSG00000171234
CNVR_950	3	66331955	66495858	163904	Gain	1	Genic	Private	UGT2B10	Encompass	ENSECAG00000018165	66396473	66407544	ENSG00000109181
CNVR_950	3	66331955	66495858	163904	Gain	1	Genic	Private	UGT2B11	Encompass	ENSECAG00000018165	66396473	66407544	ENSG00000213759
CNVR_950	3	66331955	66495858	163904	Gain	1	Genic	Private	UGT2B17	Encompass	ENSECAG00000018165	66396473	66407544	ENSG00000197888
CNVR_950	3	66331955	66495858	163904	Gain	1	Genic	Private		Encompass	ENSECAG00000003040	66429609	66431012
CNVR_950	3	66331955	66495858	163904	Gain	1	Genic	Private		Encompass	ENSECAG00000018285	66476273	66476739
CNVR_950	3	66331955	66495858	163904	Gain	1	Genic	Private	YTHDC1	Upstream	ENSECAG00000018303	66493136	66527977	ENSG00000083896
CNVR_951	3	66971330	67025169	53840	Gain	1	Genic	Private	TMPRSS11D	Upstream	ENSECAG00000010705	67007434	67041841	ENSG00000153802
CNVR_951	3	66971330	67025169	53840	Gain	1	Genic	Private		Encompass	ENSECAG00000011038	67013476	67013896
CNVR_952	3	67110142	67114243	4102	Gain	1	Genic	Private		Inside	ENSECAG00000011052	67057831	67117210
CNVR_953	3	67191980	67258042	66063	Gain	5	Genic	Shared	UBA6	Downstream	ENSECAG00000012273	67176228	67252416	ENSG00000033178
CNVR_954	3	67339993	67440528	100536	Gain	3	Genic	Shared	CENPC	Downstream	ENSECAG00000018267	67312709	67389171	ENSG00000145241
CNVR_954	3	67339993	67440528	100536	Gain	3	Genic	Shared		Encompass	ENSECAG00000021908	67349718	67350154
CNVR_954	3	67339993	67440528	100536	Gain	3	Genic	Shared		Encompass	ENSECAG00000021915	67370531	67401454
CNVR_955	3	67566769	67579551	12783	Gain	1	Intergenic	Private
CNVR_956	3	67853627	67873256	19630	Gain	1	Genic	Private		Encompass	ENSECAG00000022105	67864526	67865189
CNVR_957	3	67952624	67979370	26747	Gain	3	Intergenic	Shared
CNVR_958	3	68172596	68174341	1746	Gain	1	Intergenic	Private
CNVR_959	3	68183103	68209359	26257	Gain	1	Intergenic	Private
CNVR_960	3	68304584	68391244	86661	Gain	4	Genic	Shared		Encompass	ENSECAG00000000510	68345873	68346390
CNVR_961	3	68470422	68515535	45114	Gain	4	Intergenic	Shared
CNVR_962	3	68749023	68772452	23430	Gain	5	Intergenic	Shared
CNVR_963	3	68862582	68904921	42340	Gain	1	Intergenic	Private
CNVR_964	3	69052335	69131253	78919	Gain	3	Genic	Shared	EPHA5	Inside	ENSECAG00000000530	68911940	69237154	ENSG00000145242
CNVR_965	3	69184715	69202313	17599	Gain	1	Genic	Private	EPHA5	Inside	ENSECAG00000000530	68911940	69237154	ENSG00000145242
CNVR_966	3	69310388	69343682	33295	Gain	1	Intergenic	Private
CNVR_967	3	69553040	69568746	15707	Loss	7	Intergenic	Shared
CNVR_968	3	69631245	69701834	70590	Gain	2	Intergenic	Shared
CNVR_969	3	69896164	69906424	10261	Gain	1	Intergenic	Private
CNVR_970	3	69936517	70012099	75583	Gain	1	Genic	Private	TECRL	Upstream	ENSECAG00000016952	69947013	70044335	ENSG00000205678
CNVR_970	3	69936517	70012099	75583	Gain	1	Genic	Private		Encompass	ENSECAG00000018556	70000099	70000462
CNVR_971	3	70264883	70325601	60719	Gain	2	Intergenic	Shared
CNVR_972	3	70486188	70509303	23116	Gain	2	Intergenic	Shared
CNVR_973	3	70677041	70728671	51631	Gain	2	Intergenic	Shared
CNVR_974	3	70763047	70794769	31723	Gain	3	Intergenic	Shared
CNVR_975	3	70996518	71007461	10944	Gain	1	Intergenic	Private
CNVR_976	3	71057902	71118898	60997	Gain	1	Intergenic	Private
CNVR_977	3	71220958	71310433	89476	Gain	2	Intergenic	Shared
CNVR_978	3	71346416	71348587	2172	Gain	1	Intergenic	Private
CNVR_979	3	71392141	71424972	32832	Gain	1	Intergenic	Private
CNVR_980	3	71653675	71687977	34303	Gain	1	Intergenic	Private
CNVR_981	3	71783770	71788853	5084	Gain	1	Genic	Private	ADGRL3	Inside	ENSECAG00000018863	71767991	72529624	ENSG00000150471
CNVR_982	3	72123718	72145868	22151	Gain	2	Genic	Shared	ADGRL3	Inside	ENSECAG00000018863	71767991	72529624	ENSG00000150471
CNVR_983	3	72243048	72268161	25114	Gain	1	Genic	Private	ADGRL3	Inside	ENSECAG00000018863	71767991	72529624	ENSG00000150471
CNVR_984	3	72443473	72540664	97192	Gain	2	Genic	Shared	ADGRL3	Downstream	ENSECAG00000018863	71767991	72529624	ENSG00000150471
CNVR_985	3	72591263	72631150	39888	Gain	1	Intergenic	Private
CNVR_986	3	72875026	72914350	39325	Gain	1	Intergenic	Private
CNVR_987	3	72974999	73030891	55893	Gain	2	Intergenic	Shared
CNVR_988	3	73226073	73274616	48544	Gain	2	Intergenic	Shared
CNVR_989	3	73502833	73514899	12067	Gain	1	Intergenic	Private
CNVR_990	3	73561222	73571362	10141	Gain	1	Intergenic	Private
CNVR_991	3	73789346	73831417	42072	Gain	1	Intergenic	Private
CNVR_992	3	73919938	73953674	33737	Gain	1	Genic	Private		Encompass	ENSECAG00000012051	73945521	73946041
CNVR_993	3	74005127	74110499	105373	Gain	2	Intergenic	Shared
CNVR_994	3	74216796	74223192	6397	Gain	1	Intergenic	Private
CNVR_995	3	74427814	74445757	17944	Gain	1	Intergenic	Private
CNVR_996	3	74883802	74945884	62083	Gain	1	Intergenic	Private
CNVR_997	3	75038656	75138287	99632	Gain	3	Intergenic	Shared
CNVR_998	3	76098320	76137609	39290	Loss	1	Intergenic	Private
CNVR_999	3	76723387	76750799	27413	Gain	1	Genic	Private	CEP135	Inside	ENSECAG00000014393	76694933	76755585	ENSG00000174799
CNVR_1000	3	77721256	77735520	14265	Gain	2	Genic	Shared	KIT	Upstream	ENSECAG00000012032	77730011	77809756	ENSG00000157404
CNVR_1001	3	78785903	78869050	83148	Gain	1	Genic	Private	FIP1L1	Encompass	ENSECAG00000019415	78786598	78858223	ENSG00000145216
CNVR_1001	3	78785903	78869050	83148	Gain	1	Genic	Private	SCFD2	Upstream	ENSECAG00000002235	78865272	79256439	ENSG00000184178
CNVR_1002	3	78895264	78967712	72449	Gain	2	Genic	Shared	SCFD2	Inside	ENSECAG00000002235	78865272	79256439	ENSG00000184178
CNVR_1003	3	80410259	80435572	25314	Gain	1	Genic	Private	FRYL	Inside	ENSECAG00000025119	80343661	80481161	ENSG00000075539
CNVR_1004	3	80511520	80599371	87852	Gain	2	Genic	Shared	SLAIN2	Encompass	ENSECAG00000023466	80546457	80595277	ENSG00000109171
CNVR_1005	3	80662336	80689401	27066	Loss	1	Intergenic	Private
CNVR_1006	3	80885785	80893668	7884	Gain	1	Genic	Private	NIPAL1	Inside	ENSECAG00000019455	80882469	80901257	ENSG00000163293
CNVR_1007	3	80943629	80991316	47688	Gain	5	Genic	Shared	CNGA1	Downstream	ENSECAG00000020953	80931531	80945856	ENSG00000198515
CNVR_1007	3	80943629	80991316	47688	Gain	5	Genic	Shared	NFXL1	Upstream	ENSECAG00000022401	80959937	81014174	ENSG00000170448
CNVR_1008	3	81927601	82162767	235167	Gain	2	Genic	Shared		Encompass	ENSECAG00000001245	81991191	81991535
CNVR_1008	3	81927601	82162767	235167	Gain	2	Genic	Shared	COX7B2	Encompass	ENSECAG00000001288	81994419	81994661	ENSG00000170516
CNVR_1009	3	82196133	82231180	35048	Gain	1	Intergenic	Private
CNVR_1010	3	82686862	82697501	10640	Gain	1	Intergenic	Private
CNVR_1011	3	82828883	82916235	87353	Gain	4	Intergenic	Shared
CNVR_1012	3	83044135	83110576	66442	Gain	2	Intergenic	Shared
CNVR_1013	3	83157020	83197613	40594	Gain	1	Intergenic	Private
CNVR_1014	3	83494986	83531198	36213	Gain	2	Genic	Shared		Encompass	ENSECAG00000001307	83510955	83511476
CNVR_1014	3	83494986	83531198	36213	Gain	2	Genic	Shared	GNPDA2	Upstream	ENSECAG00000016016	83528279	83552925	ENSG00000163281
CNVR_1015	3	84478006	84506306	28301	Gain	5	Intergenic	Shared
CNVR_1016	3	84548763	84571266	22504	Gain	1	Intergenic	Private
CNVR_1017	3	85033155	85041014	7860	Gain	1	Intergenic	Private
CNVR_1018	3	85099190	85107407	8218	Gain	1	Intergenic	Private
CNVR_1019	3	85752500	85794236	41737	Gain	2	Genic	Shared	SLC30A9	Downstream	ENSECAG00000000595	85670706	85752678	ENSG00000014824
CNVR_1019	3	85752500	85794236	41737	Gain	2	Genic	Shared	TMEM33	Upstream	ENSECAG00000011773	85787578	85805361	ENSG00000109133
CNVR_1020	3	85867307	85900348	33042	Gain	1	Intergenic	Private
CNVR_1021	3	86046673	86060223	13551	Gain	1	Genic	Private	LIMCH1	Inside	ENSECAG00000013348	86006996	86106794	ENSG00000064042
CNVR_1021	3	86046673	86060223	13551	Gain	1	Genic	Private		Encompass	ENSECAG00000003979	86051233	86052006
CNVR_1022	3	86489417	86513792	24376	Gain	1	Genic	Private	UCHL1	Inside	ENSECAG00000018254	86379609	86571476	ENSG00000154277
CNVR_1022	3	86489417	86513792	24376	Gain	1	Genic	Private	APBB2	Upstream	ENSECAG00000020719	86501644	86801551	ENSG00000163697
CNVR_1023	3	86645805	86655171	9367	Gain	1	Genic	Private	APBB2	Inside	ENSECAG00000020719	86501644	86801551	ENSG00000163697
CNVR_1024	3	86848494	86867788	19295	Gain	1	Intergenic	Private
CNVR_1025	3	86922991	86942243	19253	Gain	1	Intergenic	Private
CNVR_1026	3	87284842	87329497	44656	Gain	2	Genic	Shared	N4BP2	Inside	ENSECAG00000009675	87278933	87337436	ENSG00000078177
CNVR_1027	3	87492396	87541492	49097	Gain	2	Genic	Shared	PDS5A	Inside	ENSECAG00000011783	87434111	87596861	ENSG00000121892
CNVR_1028	3	87633068	87636525	3458	Gain	1	Genic	Private	UBE2K	Inside	ENSECAG00000014586	87625713	87691112	ENSG00000078140
CNVR_1029	3	88354997	88377617	22621	Gain	1	Intergenic	Private
CNVR_1030	3	89387888	89410731	22844	Gain	1	Genic	Private	C4orf19	Encompass	ENSECAG00000017301	89397506	89402420	ENSG00000154274
CNVR_1031	3	90437324	90514241	76918	Gain	1	Genic	Private	ARAP2	Inside	ENSECAG00000018069	90427661	90589538	ENSG00000047365
CNVR_1032	3	90589289	90615930	26642	Gain	1	Genic	Private	ARAP2	Downstream	ENSECAG00000018069	90427661	90589538	ENSG00000047365
CNVR_1032	3	90589289	90615930	26642	Gain	1	Genic	Private		Encompass	ENSECAG00000024220	90607464	90608131
CNVR_1033	3	90936499	91220640	284142	Gain	9	Intergenic	Shared
CNVR_1034	3	91382012	91403871	21860	Gain	1	Intergenic	Private
CNVR_1035	3	91512313	91613952	101640	Gain	3	Intergenic	Shared
CNVR_1036	3	91776435	91888889	112455	Gain	5	Intergenic	Shared
CNVR_1037	3	91970604	92069635	99032	Gain	3	Genic	Shared		Encompass	ENSECAG00000024234	92039168	92039748
CNVR_1038	3	92203310	92344274	140965	Gain	5	Intergenic	Shared
CNVR_1039	3	92604145	92716668	112524	Gain	3	Intergenic	Shared
CNVR_1040	3	92841370	92862804	21435	Gain	4	Intergenic	Shared
CNVR_1041	3	93264966	93312856	47891	Gain	1	Intergenic	Private
CNVR_1042	3	93384533	93464981	80449	Gain	2	Intergenic	Shared
CNVR_1043	3	93530294	93620080	89787	Gain	3	Intergenic	Shared
CNVR_1044	3	93790260	93832387	42128	Gain	2	Intergenic	Shared
CNVR_1045	3	94026112	94162617	136506	Gain	3	Intergenic	Shared
CNVR_1046	3	94170847	94208591	37745	Gain	4	Intergenic	Shared
CNVR_1047	3	94302916	94400183	97268	Gain	4	Genic	Shared		Encompass	ENSECAG00000024466	94381476	94381939
CNVR_1048	3	94580377	94585305	4929	Gain	1	Intergenic	Private
CNVR_1049	3	94674109	94732765	58657	Gain	1	Intergenic	Private
CNVR_1050	3	94784106	94807901	23796	Gain	1	Intergenic	Private
CNVR_1051	3	95053325	95107853	54529	Gain	1	Genic	Private	PCDH7	Downstream	ENSECAG00000000599	95004565	95082919	ENSG00000169851
CNVR_1052	3	95186882	95230692	43811	Gain	1	Intergenic	Private
CNVR_1053	3	95342654	95373796	31143	Gain	2	Intergenic	Shared
CNVR_1054	3	95779230	95947779	168550	Gain	1	Genic	Private		Encompass	ENSECAG00000007304	95783702	95784066
CNVR_1054	3	95779230	95947779	168550	Gain	1	Genic	Private		Encompass	ENSECAG00000003352	95908974	95909426
CNVR_1055	3	96055867	96066915	11049	Gain	1	Intergenic	Private
CNVR_1056	3	96386464	96404591	18128	Gain	1	Intergenic	Private
CNVR_1057	3	96495484	96754091	258608	Gain	9	Genic	Shared		Encompass	ENSECAG00000007314	96602438	96603060
CNVR_1057	3	96495484	96754091	258608	Gain	9	Genic	Shared		Encompass	ENSECAG00000007332	96636416	96636978
CNVR_1057	3	96495484	96754091	258608	Gain	9	Genic	Shared		Encompass	ENSECAG00000007340	96638683	96639203
CNVR_1058	3	96811565	96827625	16061	Gain	1	Intergenic	Private
CNVR_1059	3	97013350	97062509	49160	Gain	2	Intergenic	Shared
CNVR_1060	3	97197751	97227665	29915	Gain	2	Intergenic	Shared
CNVR_1061	3	98166138	98333795	167658	Gain	6	Genic	Shared	STIM2	Downstream	ENSECAG00000009481	98155918	98257558	ENSG00000109689
CNVR_1061	3	98166138	98333795	167658	Gain	6	Genic	Shared		Encompass	ENSECAG00000002175	98229878	98230579
CNVR_1062	3	98658664	98674658	15995	Gain	2	Genic	Shared	RBPJ	Upstream	ENSECAG00000019257	98665486	98730624	ENSG00000168214
CNVR_1063	3	99982843	100014075	31233	Gain	1	Genic	Private	CCDC149	Downstream	ENSECAG00000022451	99927688	99990178	ENSG00000181982
CNVR_1063	3	99982843	100014075	31233	Gain	1	Genic	Private		Encompass	ENSECAG00000023212	99998860	99999137
CNVR_1064	3	100235457	100381262	145806	Gain	1	Intergenic	Private
CNVR_1065	3	101004415	101007283	2869	Gain	1	Intergenic	Private
CNVR_1066	3	101689608	101722006	32399	Gain	1	Genic	Private	GBA3	Inside	ENSECAG00000014346	101679429	101783809	ENSG00000249948
CNVR_1067	3	102174069	102229787	55719	Gain	1	Genic	Private		Encompass	ENSECAG00000003842	102189233	102190636
CNVR_1068	3	102893374	102948795	55422	Gain	1	Intergenic	Private
CNVR_1069	3	103360088	103370233	10146	Gain	1	Genic	Private	KCNIP4	Inside	ENSECAG00000018365	103289828	103513158	ENSG00000185774
CNVR_1070	3	103568708	103616307	47600	Gain	3	Genic	Shared	SLIT2	Downstream	ENSECAG00000022407	103469002	103609729	ENSG00000145147
CNVR_1071	3	103903012	103909681	6670	Gain	2	Intergenic	Shared
CNVR_1072	3	104465347	104481735	16389	Gain	1	Intergenic	Private
CNVR_1073	3	104812035	104871129	59095	Gain	1	Intergenic	Private
CNVR_1074	3	105078029	105081945	3917	Gain	1	Intergenic	Private
CNVR_1075	3	105397071	105428039	30969	Gain	3	Intergenic	Shared
CNVR_1076	3	105874288	105876397	2110	Gain	1	Intergenic	Private
CNVR_1077	3	107003924	107027542	23619	Gain	1	Intergenic	Private
CNVR_1078	3	108216267	108262105	45839	Gain	1	Genic	Private	CPEB2	Upstream	ENSECAG00000008722	108219034	108280347	ENSG00000137449
CNVR_1079	3	108560181	108568030	7850	Gain	1	Intergenic	Private
CNVR_1080	3	109561162	109620615	59454	Gain	1	Genic	Private	RAB28	Inside	ENSECAG00000013994	109541936	109630621	ENSG00000157869
CNVR_1081	3	109923503	109932028	8526	Gain	1	Intergenic	Private
CNVR_1082	3	110358033	110385749	27717	Gain	1	Intergenic	Private
CNVR_1083	3	110735721	110773049	37329	Gain	4	Intergenic	Shared
CNVR_1084	3	111028158	111054558	26401	Gain	1	Intergenic	Private
CNVR_1085	3	112521563	112604195	82633	Gain	1	Genic	Private	TMEM128	Encompass	ENSECAG00000012014	112527306	112535330	ENSG00000132406
CNVR_1085	3	112521563	112604195	82633	Gain	1	Genic	Private	LYAR	Encompass	ENSECAG00000012794	112549072	112568418	ENSG00000145220
CNVR_1085	3	112521563	112604195	82633	Gain	1	Genic	Private	ZBTB49	Encompass	ENSECAG00000013694	112575821	112594276	ENSG00000168826
CNVR_1086	3	114509018	114519208	10191	Gain	1	Genic	Private	MRFAP1	Encompass	ENSECAG00000023974	114517954	114519062	ENSG00000179010
CNVR_1087	3	114960538	114972891	12354	mixed	2	Intergenic	Shared
CNVR_1088_1	3	115886835	115965206	78372	Gain	25	Genic	Shared	SH3TC1	Downstream	ENSECAG00000020879	115863947	115900432	ENSG00000125089
CNVR_1088_1	3	115886835	115965206	78372	Gain	25	Genic	Shared	HTRA3	Upstream	ENSECAG00000000727	115939901	115975692	ENSG00000170801
CNVR_1089	3	116129368	116155679	26312	Gain	1	Intergenic	Private
CNVR_1090	3	116180530	116220624	40095	Gain	1	Genic	Private	CPZ	Encompass	ENSECAG00000012887	116184904	116202563	ENSG00000109625
CNVR_1091	3	117637850	117653459	15610	Gain	2	Genic	Shared	FAM193A	Downstream	ENSECAG00000024501	117536123	117650208	ENSG00000125386
CNVR_1092	3	119111065	119123016	11952	Gain	1	Genic	Private	TMEM175	Downstream	ENSECAG00000023326	119107168	119119107	ENSG00000127419
CNVR_1093	4	179349	228836	49488	Gain	1	Intergenic	Private
CNVR_1094	4	1180622	1193464	12843	Gain	1	Intergenic	Private
CNVR_1095	4	1404969	1441495	36527	Gain	1	Intergenic	Private
CNVR_1096	4	1497388	1512303	14916	Gain	1	Intergenic	Private
CNVR_1097	4	1641693	1643578	1886	Gain	1	Intergenic	Private
CNVR_1098	4	2129321	2231160	101840	Gain	6	Genic	Shared		Encompass	ENSECAG00000007869	2159908	2161007
CNVR_1099	4	3394861	3401533	6673	Gain	1	Intergenic	Private
CNVR_1100	4	5477705	5502394	24690	Gain	1	Genic	Private	KMT2E	Inside	ENSECAG00000016931	5465397	5508997	ENSG00000005483
CNVR_1101	4	6365919	6393002	27084	Gain	1	Intergenic	Private
CNVR_1102	4	6863669	6866217	2549	Gain	1	Intergenic	Private
CNVR_1103	4	7656766	7672720	15955	Gain	2	Genic	Shared	SLC26A4	Downstream	ENSECAG00000022678	7617053	7657404	ENSG00000091137
CNVR_1104	4	8034350	8051446	17097	Gain	1	Genic	Private	LAMB4	Downstream	ENSECAG00000007624	7968455	8035154	ENSG00000091128
CNVR_1105	4	8773127	8778874	5748	Gain	1	Genic	Private	STARD3NL	Inside	ENSECAG00000005250	8714860	8864770	ENSG00000010270
CNVR_1106	4	8964333	8980618	16286	Gain	1	Genic	Private		Encompass	ENSECAG00000002028	8977082	8977438
CNVR_1107_1	4	9101053	9188593	87541	mixed	78	Intergenic	Shared
CNVR_1108	4	9296017	9346059	50043	Loss	3	Genic	Shared	TRGC2	Downstream	ENSECAG00000019444	9295221	9326372	ENSG00000227191
CNVR_1108	4	9296017	9346059	50043	Loss	3	Genic	Shared	TRGC1	Downstream	ENSECAG00000019444	9295221	9326372	ENSG00000211689
CNVR_1109	4	9392966	9404330	11365	Gain	1	Intergenic	Private
CNVR_1110	4	9621619	9781127	159509	Gain	7	Genic	Shared		Encompass	ENSECAG00000002098	9645024	9645848
CNVR_1110	4	9621619	9781127	159509	Gain	7	Genic	Shared		Encompass	ENSECAG00000003908	9646009	9649839
CNVR_1110	4	9621619	9781127	159509	Gain	7	Genic	Shared	TRGC2	Encompass	ENSECAG00000021647	9753611	9759479	ENSG00000227191
CNVR_1110	4	9621619	9781127	159509	Gain	7	Genic	Shared	TRGC1	Encompass	ENSECAG00000021647	9753611	9759479	ENSG00000211689
CNVR_1111	4	10215634	10251489	35856	Gain	1	Genic	Private	VPS41	Inside	ENSECAG00000006943	10131235	10309217	ENSG00000006715
CNVR_1112	4	10349494	10421804	72311	Gain	2	Genic	Shared	RN7SKP116	Encompass	ENSECAG00000027635	10393957	10394246	ENSG00000252711
CNVR_1113	4	10876628	10944715	68088	Gain	3	Genic	Shared	YAE1D1	Encompass	ENSECAG00000014499	10932885	10936555	ENSG00000241127
CNVR_1114	4	11631593	11656459	24867	Gain	1	Genic	Private	SUGCT	Inside	ENSECAG00000020946	11453243	12120290	ENSG00000175600
CNVR_1115	4	11798753	11817286	18534	Gain	1	Genic	Private	SUGCT	Inside	ENSECAG00000020946	11453243	12120290	ENSG00000175600
CNVR_1116	4	12096085	12104228	8144	Gain	2	Genic	Shared	SUGCT	Inside	ENSECAG00000020946	11453243	12120290	ENSG00000175600
CNVR_1117	4	12378243	12379658	1416	Gain	1	Intergenic	Private
CNVR_1118	4	12791470	12799916	8447	Gain	2	Intergenic	Shared
CNVR_1119	4	13533122	13559604	26483	Gain	1	Intergenic	Private
CNVR_1120	4	15149238	15181605	32368	Gain	1	Intergenic	Private
CNVR_1121	4	15906727	15977755	71029	Gain	1	Intergenic	Private
CNVR_1122	4	17092340	17177903	85564	Gain	2	Intergenic	Shared
CNVR_1123	4	17398412	17439623	41212	Gain	1	Intergenic	Private
CNVR_1124	4	18078860	18095158	16299	Gain	1	Genic	Private	HUS1	Downstream	ENSECAG00000013845	18067864	18081472	ENSG00000136273
CNVR_1124	4	18078860	18095158	16299	Gain	1	Genic	Private	SUN3	Upstream	ENSECAG00000022760	18093239	18125461	ENSG00000164744
CNVR_1125	4	18590329	18596671	6343	Gain	1	Genic	Private	ABCA13	Inside	ENSECAG00000017039	18231334	18642429	ENSG00000179869
CNVR_1126	4	18699444	18710279	10836	Gain	1	Intergenic	Private
CNVR_1127	4	19058860	19075200	16341	Gain	1	Intergenic	Private
CNVR_1128	4	19429307	19435274	5968	Gain	1	Intergenic	Private
CNVR_1129	4	19507989	19522796	14808	Gain	1	Intergenic	Private
CNVR_1130	4	19821228	19849652	28425	Gain	1	Genic	Private	VWC2	Downstream	ENSECAG00000015372	19717223	19825574	ENSG00000188730
CNVR_1130	4	19821228	19849652	28425	Gain	1	Genic	Private	ZPBP	Upstream	ENSECAG00000016511	19849416	19977483	ENSG00000042813
CNVR_1131	4	19875349	19913037	37689	Gain	1	Genic	Private	ZPBP	Inside	ENSECAG00000016511	19849416	19977483	ENSG00000042813
CNVR_1132	4	19940415	19971633	31219	Gain	1	Genic	Private	ZPBP	Inside	ENSECAG00000016511	19849416	19977483	ENSG00000042813
CNVR_1133	4	20354589	20367741	13153	Gain	1	Genic	Private	IKZF1	Inside	ENSECAG00000018339	20195921	20376921	ENSG00000185811
CNVR_1133	4	20354589	20367741	13153	Gain	1	Genic	Private	DDC	Inside	ENSECAG00000009450	20341958	20416293	ENSG00000132437
CNVR_1134	4	20420866	20428496	7631	Gain	1	Intergenic	Private
CNVR_1135	4	20676744	20705715	28972	Gain	1	Intergenic	Private
CNVR_1136	4	21080576	21084618	4043	Gain	1	Genic	Private	COBL	Inside	ENSECAG00000021645	20948649	21107321	ENSG00000106078
CNVR_1137	4	21294077	21413171	119095	Gain	2	Intergenic	Shared
CNVR_1138	4	21779207	21794430	15224	Gain	2	Intergenic	Shared
CNVR_1139	4	21908770	21917376	8607	Gain	1	Intergenic	Private
CNVR_1140	4	22023564	22032688	9125	Gain	1	Intergenic	Private
CNVR_1141	4	22143744	22216416	72673	Gain	3	Intergenic	Shared
CNVR_1142	4	22511736	22618465	106730	Gain	7	Intergenic	Shared
CNVR_1143_1	4	22797126	22872464	75339	Gain	7	Intergenic	Shared
CNVR_1143_2	4	22988201	23183666	195466	Gain	5	Genic	Shared		Encompass	ENSECAG00000004531	23143952	23144563
CNVR_1144_1	4	23383774	23505444	121671	Gain	10	Intergenic	Shared
CNVR_1145	4	23839587	23858685	19099	Gain	1	Intergenic	Private
CNVR_1146	4	23901346	24077349	176004	Gain	5	Intergenic	Shared
CNVR_1147	4	24772781	24787396	14616	Gain	1	Intergenic	Private
CNVR_1148	4	24969833	24979503	9671	mixed	5	Intergenic	Shared
CNVR_1149_1	4	25499146	26001587	502442	mixed	18	Intergenic	Shared
CNVR_1150	4	26105971	26333017	227047	Gain	8	Genic	Shared		Encompass	ENSECAG00000011065	26109904	26117979
CNVR_1150	4	26105971	26333017	227047	Gain	8	Genic	Shared		Encompass	ENSECAG00000004852	26118653	26119477
CNVR_1150	4	26105971	26333017	227047	Gain	8	Genic	Shared		Encompass	ENSECAG00000011073	26218072	26218463
CNVR_1150	4	26105971	26333017	227047	Gain	8	Genic	Shared		Encompass	ENSECAG00000011207	26284338	26284775
CNVR_1151	4	26589009	26691103	102095	Gain	2	Genic	Shared	CACNA2D1	Upstream	ENSECAG00000010809	26623297	27110715	ENSG00000153956
CNVR_1152	4	26783256	26799713	16458	Gain	1	Genic	Private	CACNA2D1	Inside	ENSECAG00000010809	26623297	27110715	ENSG00000153956
CNVR_1153	4	26963720	27169753	206034	Gain	4	Genic	Shared	CACNA2D1	Downstream	ENSECAG00000010809	26623297	27110715	ENSG00000153956
CNVR_1153	4	26963720	27169753	206034	Gain	4	Genic	Shared		Encompass	ENSECAG00000026789	26985031	26985357
CNVR_1153	4	26963720	27169753	206034	Gain	4	Genic	Shared		Encompass	ENSECAG00000003032	27013138	27013911
CNVR_1153	4	26963720	27169753	206034	Gain	4	Genic	Shared		Encompass	ENSECAG00000015722	27100174	27100426
CNVR_1153	4	26963720	27169753	206034	Gain	4	Genic	Shared		Encompass	ENSECAG00000003107	27157722	27158315
CNVR_1154	4	27259435	27276734	17300	Gain	1	Intergenic	Private
CNVR_1155	4	27294039	27311354	17316	Gain	1	Intergenic	Private
CNVR_1156	4	27483269	27504786	21518	Gain	1	Genic	Private	PCLO	Inside	ENSECAG00000016625	27431291	27816331	ENSG00000186472
CNVR_1157	4	27507565	27534351	26787	Gain	3	Genic	Shared	PCLO	Inside	ENSECAG00000016625	27431291	27816331	ENSG00000186472
CNVR_1158	4	27588203	27651073	62871	Gain	4	Genic	Shared	PCLO	Inside	ENSECAG00000016625	27431291	27816331	ENSG00000186472
CNVR_1159	4	27812062	27964149	152088	Gain	1	Genic	Private	PCLO	Downstream	ENSECAG00000016625	27431291	27816331	ENSG00000186472
CNVR_1159	4	27812062	27964149	152088	Gain	1	Genic	Private		Encompass	ENSECAG00000003267	27905790	27906149
CNVR_1160	4	28780395	28806788	26394	Gain	1	Genic	Private	SEMA3A	Downstream	ENSECAG00000012662	28572471	28783608	ENSG00000075213
CNVR_1161	4	28898174	28903745	5572	Gain	1	Intergenic	Private
CNVR_1162	4	28979786	28992113	12328	Gain	1	Intergenic	Private
CNVR_1163	4	29244884	29253071	8188	Gain	1	Intergenic	Private
CNVR_1164	4	29277410	29520216	242807	Gain	6	Genic	Shared	SEMA3D	Upstream	ENSECAG00000012115	29437363	29557455	ENSG00000153993
CNVR_1165	4	29654534	29678074	23541	Gain	2	Genic	Shared		Encompass	ENSECAG00000005277	29661415	29662239
CNVR_1165	4	29654534	29678074	23541	Gain	2	Genic	Shared		Encompass	ENSECAG00000003464	29662424	29666230
CNVR_1166	4	29705277	29772884	67608	Gain	2	Intergenic	Shared
CNVR_1167	4	29852348	29874850	22503	Gain	1	Intergenic	Private
CNVR_1168	4	29948911	30092784	143874	Gain	3	Intergenic	Shared
CNVR_1169	4	30373574	30538674	165101	Gain	5	Genic	Shared		Encompass	ENSECAG00000003671	30393725	30395200
CNVR_1169	4	30373574	30538674	165101	Gain	5	Genic	Shared		Encompass	ENSECAG00000003794	30400113	30400427
CNVR_1169	4	30373574	30538674	165101	Gain	5	Genic	Shared		Encompass	ENSECAG00000005378	30529513	30530031
CNVR_1170	4	30573208	30753598	180391	Gain	8	Intergenic	Shared
CNVR_1171	4	31653167	31774313	121147	Gain	3	Genic	Shared	CROT	Downstream	ENSECAG00000008829	31644696	31698217	ENSG00000005469
CNVR_1171	4	31653167	31774313	121147	Gain	3	Genic	Shared	RNY3P8	Encompass	ENSECAG00000026150	31667517	31667618	ENSG00000223298
CNVR_1171	4	31653167	31774313	121147	Gain	3	Genic	Shared	ABCB4	Encompass	ENSECAG00000005499	31722445	31722627	ENSG00000005471
CNVR_1171	4	31653167	31774313	121147	Gain	3	Genic	Shared		Encompass	ENSECAG00000003901	31748379	31749017
CNVR_1171	4	31653167	31774313	121147	Gain	3	Genic	Shared		Encompass	ENSECAG00000017530	31756666	31757249
CNVR_1172	4	32572367	32605826	33460	Gain	1	Intergenic	Private
CNVR_1173	4	32944212	32973287	29076	Gain	1	Genic	Private	C7orf62	Encompass	ENSECAG00000005692	32970506	32971267	ENSG00000164645
CNVR_1174	4	33222236	33377409	155174	Gain	2	Genic	Shared	ZNF804B	Upstream	ENSECAG00000023047	33315276	33413062	ENSG00000182348
CNVR_1174	4	33222236	33377409	155174	Gain	2	Genic	Shared		Encompass	ENSECAG00000004653	33332578	33333180
CNVR_1175	4	33506868	33540483	33616	Gain	1	Intergenic	Private
CNVR_1176	4	33587714	33653976	66263	Gain	1	Intergenic	Private
CNVR_1177	4	33736575	33742841	6267	Gain	1	Intergenic	Private
CNVR_1178	4	34061308	34183350	122043	Gain	1	Genic	Private		Encompass	ENSECAG00000023249	34176187	34178533
CNVR_1179	4	34396829	34413248	16420	Gain	4	Intergenic	Shared
CNVR_1180	4	34891497	34903019	11523	Gain	1	Genic	Private	AP002962.1	Encompass	ENSECAG00000008734	34892103	34897677	ENSG00000279906
CNVR_1181	4	35186436	35209930	23495	Gain	1	Intergenic	Private
CNVR_1182	4	35828125	35859766	31642	Gain	1	Genic	Private	AKAP9	Downstream	ENSECAG00000020181	35697284	35853723	ENSG00000127914
CNVR_1183	4	35911299	36133856	222558	Gain	3	Genic	Shared	LRRD1	Encompass	ENSECAG00000014527	35911469	35936642	ENSG00000240720
CNVR_1183	4	35911299	36133856	222558	Gain	3	Genic	Shared		Encompass	ENSECAG00000004949	35944483	35944842
CNVR_1183	4	35911299	36133856	222558	Gain	3	Genic	Shared		Encompass	ENSECAG00000005063	35946003	35946419
CNVR_1183	4	35911299	36133856	222558	Gain	3	Genic	Shared	KRIT1	Encompass	ENSECAG00000016850	35965071	35998032	ENSG00000001631
CNVR_1183	4	35911299	36133856	222558	Gain	3	Genic	Shared	ANKIB1	Upstream	ENSECAG00000010373	36048350	36133978	ENSG00000001629
CNVR_1184	4	36180542	36207809	27268	Gain	1	Genic	Private	GATAD1	Encompass	ENSECAG00000021181	36183048	36190149	ENSG00000157259
CNVR_1185	4	37460285	37464151	3867	Gain	1	Genic	Private	GNGT1	Inside	ENSECAG00000018842	37417410	37515636	ENSG00000127928
CNVR_1186	4	38241336	38307040	65705	Gain	1	Genic	Private	RNU6-578P	Encompass	ENSECAG00000025739	38264719	38264824	ENSG00000212282
CNVR_1187	4	38332543	38432669	100127	Gain	2	Genic	Shared	PPP1R9A	Upstream	ENSECAG00000015961	38360688	38666830	ENSG00000158528
CNVR_1188	4	39811146	39819074	7929	Gain	1	Intergenic	Private
CNVR_1189	4	39890980	39999303	108324	Gain	1	Genic	Private		Encompass	ENSECAG00000018179	39891645	39915574
CNVR_1190	4	40178312	40193095	14784	Gain	1	Genic	Private	DLX6	Downstream	ENSECAG00000019084	40177116	40179589	ENSG00000006377
CNVR_1190	4	40178312	40193095	14784	Gain	1	Genic	Private	DLX5	Upstream	ENSECAG00000019565	40189863	40194251	ENSG00000105880
CNVR_1191	4	40498741	40536552	37812	Gain	1	Intergenic	Private
CNVR_1192	4	41025295	41052745	27451	Gain	2	Intergenic	Shared
CNVR_1193	4	41180660	41206554	25895	Gain	1	Genic	Private	COL28A1	Inside	ENSECAG00000013598	41122490	41298272	ENSG00000215018
CNVR_1194	4	41709915	41746129	36215	Gain	3	Genic	Shared	GLCCI1	Inside	ENSECAG00000009379	41685558	41784227	ENSG00000106415
CNVR_1195	4	43248349	43258368	10020	Gain	1	Intergenic	Private
CNVR_1196	4	43357493	43428890	71398	Gain	2	Genic	Shared		Encompass	ENSECAG00000001666	43420453	43421343
CNVR_1196	4	43357493	43428890	71398	Gain	2	Genic	Shared		Encompass	ENSECAG00000014978	43422531	43422988
CNVR_1197	4	44082438	44245760	163323	Gain	5	Genic	Shared	PHF14	Upstream	ENSECAG00000016040	44085752	44269349	ENSG00000106443
CNVR_1197	4	44082438	44245760	163323	Gain	5	Genic	Shared		Encompass	ENSECAG00000001953	44183394	44183477
CNVR_1198	4	44647078	44661407	14330	Gain	1	Genic	Private	THSD7A	Inside	ENSECAG00000000292	44471738	44710411	ENSG00000005108
CNVR_1199	4	44722025	44755917	33893	Gain	1	Intergenic	Private
CNVR_1200	4	44927451	44951738	24288	Gain	1	Intergenic	Private
CNVR_1201	4	44969802	45049164	79363	Gain	1	Intergenic	Private
CNVR_1202	4	45252984	45303464	50481	Gain	2	Intergenic	Shared
CNVR_1203	4	45326234	45337236	11003	Gain	2	Genic	Shared	VWDE	Inside	ENSECAG00000021577	45306021	45341212	ENSG00000146530
CNVR_1204	4	46049119	46082768	33650	Gain	1	Intergenic	Private
CNVR_1205	4	46318596	46360020	41425	Gain	2	Genic	Shared		Encompass	ENSECAG00000002327	46357079	46357966
CNVR_1206	4	46457688	46616458	158771	Gain	2	Genic	Shared		Encompass	ENSECAG00000019358	46498418	46498697
CNVR_1207	4	46714795	46845413	130619	Gain	4	Genic	Shared	ETV1	Downstream	ENSECAG00000020251	46641498	46729723	ENSG00000006468
CNVR_1208	4	46869370	47119136	249767	Gain	5	Intergenic	Shared
CNVR_1209	4	47254762	47265506	10745	Gain	1	Intergenic	Private
CNVR_1210	4	47292714	47347311	54598	Gain	1	Genic	Private	DGKB	Inside	ENSECAG00000000310	47277853	47478430	ENSG00000136267
CNVR_1211	4	47672838	47713450	40613	Gain	3	Intergenic	Shared
CNVR_1212	4	47736143	47763332	27190	Gain	2	Intergenic	Shared
CNVR_1213	4	47939274	47977767	38494	Gain	2	Genic	Shared	AGMO	Upstream	ENSECAG00000009353	47940706	48126316	ENSG00000187546
CNVR_1214	4	48024429	48060465	36037	Gain	1	Genic	Private	AGMO	Inside	ENSECAG00000009353	47940706	48126316	ENSG00000187546
CNVR_1215	4	48118041	48188712	70672	Gain	1	Genic	Private	AGMO	Downstream	ENSECAG00000009353	47940706	48126316	ENSG00000187546
CNVR_1215	4	48118041	48188712	70672	Gain	1	Genic	Private	MEOX2	Upstream	ENSECAG00000010760	48183664	48245941	ENSG00000106511
CNVR_1216	4	48270645	48325694	55050	Gain	1	Intergenic	Private
CNVR_1217	4	48361333	48690576	329244	Gain	3	Genic	Shared		Encompass	ENSECAG00000002373	48479992	48480366
CNVR_1217	4	48361333	48690576	329244	Gain	3	Genic	Shared		Encompass	ENSECAG00000003948	48481424	48481825
CNVR_1217	4	48361333	48690576	329244	Gain	3	Genic	Shared		Encompass	ENSECAG00000003972	48484403	48484741
CNVR_1217	4	48361333	48690576	329244	Gain	3	Genic	Shared		Encompass	ENSECAG00000002406	48618257	48618937
CNVR_1217	4	48361333	48690576	329244	Gain	3	Genic	Shared		Encompass	ENSECAG00000004004	48619878	48620321
CNVR_1218	4	48744163	48812073	67911	Gain	4	Intergenic	Shared
CNVR_1219	4	49329957	49402370	72414	Gain	1	Genic	Private	AGR3	Downstream	ENSECAG00000012283	49318456	49334113	ENSG00000173467
CNVR_1220	4	49676421	49725523	49103	Gain	2	Genic	Shared	AHR	Upstream	ENSECAG00000013393	49685001	49729725	ENSG00000106546
CNVR_1220	4	49676421	49725523	49103	Gain	2	Genic	Shared	RP11-507K12.1	Upstream	ENSECAG00000013393	49685001	49729725	ENSG00000283321
CNVR_1221	4	50115690	50256056	140367	Gain	3	Genic	Shared	SNX13	Downstream	ENSECAG00000021498	50063671	50143694	ENSG00000071189
CNVR_1221	4	50115690	50256056	140367	Gain	3	Genic	Shared	PRPS1L1	Encompass	ENSECAG00000002478	50247719	50248675	ENSG00000229937
CNVR_1222	4	50320190	50491446	171257	Gain	2	Genic	Shared	RNU6ATAC10P	Encompass	ENSECAG00000025791	50388446	50388572	ENSG00000221562
CNVR_1223	4	50604225	50612921	8697	Gain	1	Intergenic	Private
CNVR_1224	4	50710657	50740361	29705	Gain	1	Genic	Private	HDAC9	Inside	ENSECAG00000018816	50677184	51157117	ENSG00000048052
CNVR_1225	4	50840672	51191214	350543	Gain	4	Genic	Shared	HDAC9	Downstream	ENSECAG00000018816	50677184	51157117	ENSG00000048052
CNVR_1225	4	50840672	51191214	350543	Gain	4	Genic	Shared		Encompass	ENSECAG00000013678	50910584	50911002
CNVR_1226	4	51356767	51418833	62067	Gain	1	Genic	Private		Encompass	ENSECAG00000002592	51359378	51360262
CNVR_1227	4	51721109	51893563	172455	Gain	8	Genic	Shared	TMEM196	Downstream	ENSECAG00000015956	51720584	51771762	ENSG00000173452
CNVR_1227	4	51721109	51893563	172455	Gain	8	Genic	Shared		Encompass	ENSECAG00000017117	51810016	51811180
CNVR_1227	4	51721109	51893563	172455	Gain	8	Genic	Shared		Encompass	ENSECAG00000017345	51825614	51826700
CNVR_1228	4	51899979	51956967	56989	Gain	1	Genic	Private		Encompass	ENSECAG00000004032	51944619	51946022
CNVR_1228	4	51899979	51956967	56989	Gain	1	Genic	Private		Encompass	ENSECAG00000002791	51946201	51947025
CNVR_1229	4	52132760	52250030	117271	Gain	2	Genic	Shared	ITGB8	Upstream	ENSECAG00000019215	52216357	52290263	ENSG00000105855
CNVR_1230	4	52676237	52692165	15929	Gain	1	Genic	Private	ABCB5	Inside	ENSECAG00000011338	52642416	52753614	ENSG00000004846
CNVR_1231	4	53441764	53443529	1766	Gain	1	Genic	Private	DNAH11	Inside	ENSECAG00000004819	53421092	53715138	ENSG00000105877
CNVR_1232	4	53584836	53674930	90095	Gain	2	Genic	Shared	DNAH11	Inside	ENSECAG00000004819	53421092	53715138	ENSG00000105877
CNVR_1233	4	54738608	54824867	86260	Gain	1	Genic	Private	KLHL7	Downstream	ENSECAG00000010574	54709982	54770808	ENSG00000122550
CNVR_1233	4	54738608	54824867	86260	Gain	1	Genic	Private	NUPL2	Encompass	ENSECAG00000019832	54778802	54792371	ENSG00000136243
CNVR_1234	4	55052641	55079577	26937	Gain	3	Genic	Shared	TRA2A	Encompass	ENSECAG00000011508	55055993	55078129	ENSG00000164548
CNVR_1235	4	55149832	55177885	28054	Gain	1	Genic	Private	CCDC126	Downstream	ENSECAG00000019742	55147883	55163795	ENSG00000169193
CNVR_1235	4	55149832	55177885	28054	Gain	1	Genic	Private		Encompass	ENSECAG00000020733	55157157	55157572
CNVR_1236	4	55225731	55331376	105646	Gain	4	Genic	Shared	FAM221A	Downstream	ENSECAG00000021316	55216287	55246201	ENSG00000188732
CNVR_1236	4	55225731	55331376	105646	Gain	4	Genic	Shared		Encompass	ENSECAG00000004189	55229317	55229715
CNVR_1236	4	55225731	55331376	105646	Gain	4	Genic	Shared	STK31	Upstream	ENSECAG00000021842	55255513	55371208	ENSG00000196335
CNVR_1237	4	56014782	56024442	9661	Gain	1	Genic	Private	MPP6	Inside	ENSECAG00000009638	56006649	56065543	ENSG00000105926
CNVR_1238	4	58682341	58744166	61826	Gain	5	Genic	Shared	TAX1BP1	Upstream	ENSECAG00000001911	58684914	58754991	ENSG00000106052
CNVR_1238	4	58682341	58744166	61826	Gain	5	Genic	Shared	JAZF1	Upstream	ENSECAG00000016817	58714116	58897967	ENSG00000153814
CNVR_1239	4	58969108	59016767	47660	Gain	1	Intergenic	Private
CNVR_1240	4	59452111	59485055	32945	Gain	1	Genic	Private	CREB5	Inside	ENSECAG00000020180	59349498	59672580	ENSG00000146592
CNVR_1241	4	59501689	59517301	15613	Gain	1	Genic	Private	CREB5	Inside	ENSECAG00000020180	59349498	59672580	ENSG00000146592
CNVR_1242	4	59570181	59598715	28535	Gain	1	Genic	Private	CREB5	Inside	ENSECAG00000020180	59349498	59672580	ENSG00000146592
CNVR_1243	4	60595261	60606777	11517	Gain	1	Genic	Private	FKBP14	Upstream	ENSECAG00000024710	60602694	60611799	ENSG00000106080
CNVR_1244	4	60892606	60932774	40169	Gain	1	Genic	Private	ZNRF2	Downstream	ENSECAG00000013800	60891129	60925587	ENSG00000180233
CNVR_1245	4	61216439	61217866	1428	Gain	1	Intergenic	Private
CNVR_1246	4	61649941	61722758	72818	Gain	1	Genic	Private		Encompass	ENSECAG00000019519	61710809	61712940
CNVR_1247	4	63032636	63044221	11586	Gain	1	Genic	Private	NT5C3A	Inside	ENSECAG00000011777	62993162	63044221	ENSG00000122643
CNVR_1247	4	63032636	63044221	11586	Gain	1	Genic	Private	RNU6-655P	Encompass	ENSECAG00000027165	63035424	63035521	ENSG00000199728
CNVR_1248	4	63362088	63398811	36724	Gain	1	Genic	Private	BBS9	Inside	ENSECAG00000022057	63099445	63520770	ENSG00000122507
CNVR_1249	4	64057270	64091458	34189	Gain	1	Genic	Private	BMPER	Downstream	ENSECAG00000008055	63828520	64061167	ENSG00000164619
CNVR_1249	4	64057270	64091458	34189	Gain	1	Genic	Private		Encompass	ENSECAG00000012513	64073190	64074556
CNVR_1250	4	64228071	64284669	56599	Gain	1	Intergenic	Private
CNVR_1251	4	64787805	64870052	82248	Gain	2	Genic	Shared	DPY19L2	Inside	ENSECAG00000001927	64777964	64870553	ENSG00000177990
CNVR_1252	4	64938794	64950567	11774	Gain	1	Genic	Private	TBX20	Downstream	ENSECAG00000018182	64896994	64947501	ENSG00000164532
CNVR_1253	4	65456158	65461424	5267	Gain	1	Genic	Private	2007-09-01	Inside	ENSECAG00000022693	65449218	65532507	ENSG00000122545
CNVR_1254	4	65517236	65552754	35519	Gain	1	Genic	Private	2007-09-01	Downstream	ENSECAG00000022693	65449218	65532507	ENSG00000122545
CNVR_1255	4	65619326	65653825	34500	Gain	1	Intergenic	Private
CNVR_1256	4	65816965	65829271	12307	Gain	1	Genic	Private	KIAA0895	Inside	ENSECAG00000015569	65807564	65842470	ENSG00000164542
CNVR_1257	4	66500315	66507369	7055	Gain	1	Genic	Private	ELMO1	Inside	ENSECAG00000019233	66284266	66714560	ENSG00000155849
CNVR_1258	4	66941144	66974509	33366	Gain	2	Intergenic	Shared
CNVR_1259	4	67398862	67464319	65458	Gain	1	Intergenic	Private
CNVR_1260	4	67713012	67746509	33498	Gain	4	Intergenic	Shared
CNVR_1261	4	67910852	67960151	49300	Gain	2	Genic	Shared		Encompass	ENSECAG00000013927	67926611	67927648
CNVR_1262	4	68213343	68238475	25133	Gain	1	Intergenic	Private
CNVR_1263	4	68427832	68464342	36511	Gain	1	Intergenic	Private
CNVR_1264	4	68547178	68561856	14679	Gain	1	Intergenic	Private
CNVR_1265	4	68776087	68812500	36414	Gain	2	Genic	Shared	IMMP2L	Inside	ENSECAG00000014905	68665168	68927596	ENSG00000184903
CNVR_1266	4	68829902	68929861	99960	Gain	2	Genic	Shared	IMMP2L	Downstream	ENSECAG00000014905	68665168	68927596	ENSG00000184903
CNVR_1267	4	69072293	69270559	198267	Gain	2	Genic	Shared	LRRN3	Downstream	ENSECAG00000015351	69069584	69264494	ENSG00000173114
CNVR_1268	4	69693272	69752847	59576	Gain	1	Genic	Private	DOCK4	Downstream	ENSECAG00000017003	69627836	69722679	ENSG00000128512
CNVR_1268	4	69693272	69752847	59576	Gain	1	Genic	Private		Encompass	ENSECAG00000017596	69731619	69733791
CNVR_1268	4	69693272	69752847	59576	Gain	1	Genic	Private	DOCK4	Upstream	ENSECAG00000017696	69737712	69877845	ENSG00000128512
CNVR_1269	4	70714165	70734876	20712	Gain	1	Intergenic	Private
CNVR_1270	4	70835716	70938737	103022	Gain	6	Genic	Shared		Encompass	ENSECAG00000002576	70904647	70905471
CNVR_1270	4	70835716	70938737	103022	Gain	6	Genic	Shared		Encompass	ENSECAG00000022736	70907318	70909461
CNVR_1271	4	71538899	71548660	9762	Gain	1	Intergenic	Private
CNVR_1272	4	71845171	71864325	19155	Gain	1	Genic	Private	FOXP2	Inside	ENSECAG00000023867	71764133	72012020	ENSG00000128573
CNVR_1273	4	72045247	72050473	5227	Gain	1	Intergenic	Private
CNVR_1274	4	72124734	72138477	13744	Gain	1	Intergenic	Private
CNVR_1275	4	72159624	72183856	24233	Gain	1	Intergenic	Private
CNVR_1276	4	72227390	72340400	113011	Gain	5	Genic	Shared	MDFIC	Downstream	ENSECAG00000013772	72226631	72293191	ENSG00000135272
CNVR_1277	4	72533528	72565136	31609	Gain	1	Intergenic	Private
CNVR_1278	4	72707672	72728284	20613	Gain	1	Intergenic	Private
CNVR_1279	4	73090374	73138498	48125	Gain	1	Intergenic	Private
CNVR_1280	4	73319080	73354063	34984	Gain	2	Intergenic	Shared
CNVR_1281	4	73448187	73460614	12428	Gain	1	Intergenic	Private
CNVR_1282	4	74354920	74475036	120117	Gain	2	Genic	Shared	WNT2	Downstream	ENSECAG00000024641	74334026	74376998	ENSG00000105989
CNVR_1282	4	74354920	74475036	120117	Gain	2	Genic	Shared	ASZ1	Encompass	ENSECAG00000011002	74407571	74465238	ENSG00000154438
CNVR_1282	4	74354920	74475036	120117	Gain	2	Genic	Shared		Encompass	ENSECAG00000002671	74466461	74466847
CNVR_1283	4	74590837	74668975	78139	Gain	1	Genic	Private	CFTR	Inside	ENSECAG00000009139	74505196	74669537	ENSG00000001626
CNVR_1284	4	74781632	74790352	8721	Gain	1	Genic	Private	CTTNBP2	Inside	ENSECAG00000025076	74728128	74868793	ENSG00000077063
CNVR_1285	4	74911522	74991027	79506	Gain	1	Intergenic	Private
CNVR_1286	4	75154795	75211363	56569	Gain	4	Genic	Shared	LSM8	Downstream	ENSECAG00000024025	75150610	75158452	ENSG00000128534
CNVR_1287	4	75830976	75988709	157734	Gain	2	Intergenic	Shared
CNVR_1288	4	76148472	76438747	290276	Gain	4	Intergenic	Shared
CNVR_1289	4	76685737	76749435	63699	Gain	2	Intergenic	Shared
CNVR_1290	4	76929262	77011798	82537	Gain	2	Intergenic	Shared
CNVR_1291	4	77387152	77399750	12599	Gain	1	Genic	Private	CPED1	Inside	ENSECAG00000017094	77293886	77562517	ENSG00000106034
CNVR_1292	4	77559792	77607959	48168	Gain	1	Genic	Private	CPED1	Downstream	ENSECAG00000017094	77293886	77562517	ENSG00000106034
CNVR_1292	4	77559792	77607959	48168	Gain	1	Genic	Private		Encompass	ENSECAG00000027293	77572570	77572841
CNVR_1292	4	77559792	77607959	48168	Gain	1	Genic	Private	WNT16	Encompass	ENSECAG00000006880	77585504	77595483	ENSG00000002745
CNVR_1292	4	77559792	77607959	48168	Gain	1	Genic	Private	FAM3C	Upstream	ENSECAG00000008527	77607370	77634314	ENSG00000196937
CNVR_1293	4	77877090	77916223	39134	Gain	3	Genic	Shared	RN7SKP277	Encompass	ENSECAG00000027192	77890683	77891003	ENSG00000252704
CNVR_1294	4	79265730	79270827	5098	Gain	1	Intergenic	Private
CNVR_1295	4	79477285	79506113	28829	Gain	2	Genic	Shared	WASL	Upstream	ENSECAG00000015578	79477518	79509416	ENSG00000106299
CNVR_1296_1	4	79687222	79957793	270572	Gain	37	Genic	Shared	SPAM1	Encompass	ENSECAG00000006111	79761705	79769373	ENSG00000106304
CNVR_1296_1	4	79687222	79957793	270572	Gain	37	Genic	Shared	SPAM1	Encompass	ENSECAG00000006212	79904854	79912973	ENSG00000106304
CNVR_1297	4	80081779	80101005	19227	Gain	1	Intergenic	Private
CNVR_1298	4	80126933	80151855	24923	Gain	1	Intergenic	Private
CNVR_1299	4	80221241	80286006	64766	Gain	1	Intergenic	Private
CNVR_1300	4	80396370	80518827	122458	Gain	3	Genic	Shared	RNU6-833P	Encompass	ENSECAG00000025611	80428277	80428383	ENSG00000200356
CNVR_1300	4	80396370	80518827	122458	Gain	3	Genic	Shared	GPR37	Upstream	ENSECAG00000008565	80505169	80521859	ENSG00000170775
CNVR_1301	4	80695898	80717808	21911	Gain	2	Intergenic	Shared
CNVR_1302	4	81379133	81422447	43315	Gain	2	Intergenic	Shared
CNVR_1303	4	81661042	81677417	16376	Gain	1	Intergenic	Private
CNVR_1304	4	81899011	81906319	7309	Gain	2	Genic	Shared	GRM8	Inside	ENSECAG00000019015	81871179	82576682	ENSG00000179603
CNVR_1305	4	82097016	82138220	41205	Gain	2	Genic	Shared	GRM8	Inside	ENSECAG00000019015	81871179	82576682	ENSG00000179603
CNVR_1306	4	82207241	82234268	27028	Gain	1	Genic	Private	GRM8	Inside	ENSECAG00000019015	81871179	82576682	ENSG00000179603
CNVR_1307	4	82364552	82383437	18886	Gain	1	Genic	Private	GRM8	Inside	ENSECAG00000019015	81871179	82576682	ENSG00000179603
CNVR_1308	4	83637725	83696635	58911	Gain	1	Genic	Private	FAM71F1	Downstream	ENSECAG00000022119	83627117	83639489	ENSG00000135248
CNVR_1308	4	83637725	83696635	58911	Gain	1	Genic	Private	CALU	Encompass	ENSECAG00000022474	83647746	83670603	ENSG00000128595
CNVR_1308	4	83637725	83696635	58911	Gain	1	Genic	Private	OPN1SW	Encompass	ENSECAG00000023205	83673609	83676713	ENSG00000128617
CNVR_1308	4	83637725	83696635	58911	Gain	1	Genic	Private	CCDC136	Upstream	ENSECAG00000004534	83690096	83717950	ENSG00000128596
CNVR_1309	4	84036777	84049055	12279	Gain	1	Genic	Private	AHCYL2	Inside	ENSECAG00000014138	84034961	84200455	ENSG00000158467
CNVR_1310	4	84147455	84159997	12543	Gain	1	Genic	Private	AHCYL2	Inside	ENSECAG00000014138	84034961	84200455	ENSG00000158467
CNVR_1311	4	84326955	84403474	76520	Gain	1	Genic	Private	NRF1	Upstream	ENSECAG00000012837	84347276	84513614	ENSG00000106459
CNVR_1312	4	84594436	84596703	2268	Gain	1	Genic	Private	UBE2H	Inside	ENSECAG00000015420	84526712	84621097	ENSG00000186591
CNVR_1313	4	85131970	85133058	1089	Gain	1	Genic	Private	COPG2	Inside	ENSECAG00000013579	85060826	85159532	ENSG00000158623
CNVR_1314	4	85372829	85412031	39203	Gain	3	Intergenic	Shared
CNVR_1315	4	85569856	85591612	21757	Gain	3	Intergenic	Shared
CNVR_1316	4	85622788	85637255	14468	Gain	1	Intergenic	Private
CNVR_1317	4	85868334	85877619	9286	Gain	1	Intergenic	Private
CNVR_1318	4	86001622	86003297	1676	Gain	1	Intergenic	Private
CNVR_1319	4	87211859	87253414	41556	Gain	1	Intergenic	Private
CNVR_1320	4	87388797	87424959	36163	Gain	3	Genic	Shared	EXOC4	Inside	ENSECAG00000004434	87356709	88092371	ENSG00000131558
CNVR_1321	4	87830620	87881631	51012	Gain	2	Genic	Shared	EXOC4	Inside	ENSECAG00000004434	87356709	88092371	ENSG00000131558
CNVR_1321	4	87830620	87881631	51012	Gain	2	Genic	Shared		Encompass	ENSECAG00000003112	87859158	87859982
CNVR_1322	4	88273093	88286817	13725	Gain	1	Genic	Private	SLC35B4	Upstream	ENSECAG00000012567	88274796	88295323	ENSG00000205060
CNVR_1323	4	88562486	88563770	1285	Gain	1	Genic	Private	BPGM	Inside	ENSECAG00000000655	88553448	88569653	ENSG00000172331
CNVR_1324	4	88687190	88711435	24246	Gain	1	Intergenic	Private
CNVR_1325	4	89133985	89241085	107101	Gain	2	Genic	Shared		Encompass	ENSECAG00000015994	89153063	89181866
CNVR_1326	4	89385852	89608426	222575	Gain	4	Genic	Shared		Downstream	ENSECAG00000017839	89363389	89392853
CNVR_1326	4	89385852	89608426	222575	Gain	4	Genic	Shared		Encompass	ENSECAG00000017970	89471391	89511909
CNVR_1326	4	89385852	89608426	222575	Gain	4	Genic	Shared	CNOT4	Upstream	ENSECAG00000020262	89556331	89693869	ENSG00000080802
CNVR_1327	4	89691276	89725482	34207	Gain	1	Genic	Private	CNOT4	Downstream	ENSECAG00000020262	89556331	89693869	ENSG00000080802
CNVR_1328	4	90298765	90306238	7474	Gain	1	Genic	Private		Encompass	ENSECAG00000025657	90299458	90299592
CNVR_1329	4	90413925	90450906	36982	Gain	2	Intergenic	Shared
CNVR_1330	4	90483172	90499763	16592	Gain	1	Intergenic	Private
CNVR_1331	4	90628302	90632173	3872	Gain	1	Intergenic	Private
CNVR_1332	4	91105810	91111181	5372	Gain	1	Genic	Private	PTN	Downstream	ENSECAG00000000593	91009732	91110377	ENSG00000105894
CNVR_1333	4	91214219	91252653	38435	Gain	2	Genic	Shared	DGKI	Inside	ENSECAG00000001834	91142229	91414743	ENSG00000157680
CNVR_1334	4	91409205	91459783	50579	Gain	1	Genic	Private	DGKI	Downstream	ENSECAG00000001834	91142229	91414743	ENSG00000157680
CNVR_1335	4	91927260	92089893	162634	Gain	9	Genic	Shared	TRIM24	Encompass	ENSECAG00000021957	92021110	92082558	ENSG00000122779
CNVR_1336	4	92590774	92620242	29469	Loss	1	Genic	Private	UBN2	Inside	ENSECAG00000023410	92588826	92652945	ENSG00000157741
CNVR_1337	4	93048371	93090401	42031	Gain	1	Genic	Private	TBXAS1	Upstream	ENSECAG00000017160	93059607	93201821	ENSG00000059377
CNVR_1338	4	93174983	93190107	15125	Gain	1	Genic	Private	TBXAS1	Inside	ENSECAG00000017160	93059607	93201821	ENSG00000059377
CNVR_1339	4	93753413	93760819	7407	Gain	1	Genic	Private	BRAF	Inside	ENSECAG00000002746	93725784	93868178	ENSG00000157764
CNVR_1340	4	94421685	94458449	36765	Gain	1	Genic	Private	AGK	Inside	ENSECAG00000014211	94381007	94461134	ENSG00000006530
CNVR_1340	4	94421685	94458449	36765	Gain	1	Genic	Private		Encompass	ENSECAG00000019513	94429157	94430065
CNVR_1341	4	94639880	94673932	34053	mixed	3	Genic	Shared		Encompass	ENSECAG00000003677	94663020	94663964
CNVR_1341	4	94639880	94673932	34053	mixed	3	Genic	Shared		Encompass	ENSECAG00000027132	94668907	94669005
CNVR_1342	4	95724650	95783976	59327	Gain	3	Genic	Shared	TRBV19	Downstream	ENSECAG00000010950	95554540	95726696	ENSG00000211746
CNVR_1342	4	95724650	95783976	59327	Gain	3	Genic	Shared	TRBV20OR9-2	Encompass	ENSECAG00000007528	95743246	95743425	ENSG00000205274
CNVR_1342	4	95724650	95783976	59327	Gain	3	Genic	Shared	TRBV20-1	Encompass	ENSECAG00000007528	95743246	95743425	ENSG00000211747
CNVR_1342	4	95724650	95783976	59327	Gain	3	Genic	Shared	TRBV20OR9-2	Encompass	ENSECAG00000014315	95755382	95756078	ENSG00000205274
CNVR_1342	4	95724650	95783976	59327	Gain	3	Genic	Shared	TRBV20-1	Encompass	ENSECAG00000014315	95755382	95756078	ENSG00000211747
CNVR_1342	4	95724650	95783976	59327	Gain	3	Genic	Shared	TRBV20OR9-2	Upstream	ENSECAG00000014336	95768385	95881225	ENSG00000205274
CNVR_1342	4	95724650	95783976	59327	Gain	3	Genic	Shared	TRBV20-1	Upstream	ENSECAG00000014336	95768385	95881225	ENSG00000211747
CNVR_1342	4	95724650	95783976	59327	Gain	3	Genic	Shared	TRBV21OR9-2	Encompass	ENSECAG00000014719	95780104	95780593	ENSG00000183938
CNVR_1343	4	96102081	96126922	24842	Gain	2	Genic	Shared	OR9A2	Encompass	ENSECAG00000007550	96116872	96117816	ENSG00000179468
CNVR_1344	4	96520502	96531216	10715	Gain	1	Genic	Private		Encompass	ENSECAG00000007957	96520654	96521535
CNVR_1345	4	96673657	96694167	20511	Loss	9	Genic	Shared		Encompass	ENSECAG00000002324	96685820	96686728
CNVR_1346	4	96846120	96856751	10632	Gain	1	Genic	Private	TCAF1	Downstream	ENSECAG00000017428	96830156	96853378	ENSG00000198420
CNVR_1347_1	4	96935689	97011232	75544	Gain	29	Genic	Shared	OR2F1	Encompass	ENSECAG00000004779	96956791	96957744	ENSG00000213215
CNVR_1347_1	4	96935689	97011232	75544	Gain	29	Genic	Shared	OR2F2	Encompass	ENSECAG00000004779	96956791	96957744	ENSG00000221910
CNVR_1347_1	4	96935689	97011232	75544	Gain	29	Genic	Shared	OR2F1	Encompass	ENSECAG00000004801	96981724	96982726	ENSG00000213215
CNVR_1347_1	4	96935689	97011232	75544	Gain	29	Genic	Shared	OR2F2	Encompass	ENSECAG00000004801	96981724	96982726	ENSG00000221910
CNVR_1347_1	4	96935689	97011232	75544	Gain	29	Genic	Shared		Encompass	ENSECAG00000005105	96997418	96998305
CNVR_1348_1	4	97060891	97095096	34206	Gain	11	Genic	Shared	OR2A25	Encompass	ENSECAG00000006310	97076236	97077168	ENSG00000221933
CNVR_1348_1	4	97060891	97095096	34206	Gain	11	Genic	Shared		Encompass	ENSECAG00000006625	97091471	97092352
CNVR_1349	4	97140015	97169568	29554	Loss	4	Genic	Shared		Encompass	ENSECAG00000021175	97147856	97148484
CNVR_1350	4	97192056	97252591	60536	Gain	1	Genic	Private	OR2A2	Encompass	ENSECAG00000007146	97213197	97214003	ENSG00000221989
CNVR_1350	4	97192056	97252591	60536	Gain	1	Genic	Private	OR2A2	Encompass	ENSECAG00000007166	97233390	97234193	ENSG00000221989
CNVR_1351	4	97476260	97503265	27006	Gain	1	Intergenic	Private
CNVR_1352	4	97957072	98006575	49504	Gain	1	Intergenic	Private
CNVR_1353	4	98224253	98332565	108313	Gain	3	Intergenic	Shared
CNVR_1354	4	98396019	98419892	23874	Gain	1	Intergenic	Private
CNVR_1355	4	98445542	98454737	9196	Gain	1	Intergenic	Private
CNVR_1356	4	98479729	98534540	54812	Gain	2	Intergenic	Shared
CNVR_1357	4	98904533	98926218	21686	Gain	1	Intergenic	Private
CNVR_1358	4	99054808	99201376	146569	Gain	1	Intergenic	Private
CNVR_1359	4	99240138	99278221	38084	Gain	1	Intergenic	Private
CNVR_1360	4	99796817	99824186	27370	Gain	1	Genic	Private	CNTNAP2	Inside	ENSECAG00000008838	99376000	100675021	ENSG00000174469
CNVR_1361	4	100854593	100903507	48915	Gain	1	Genic	Private		Encompass	ENSECAG00000027037	100856705	100856854
CNVR_1361	4	100854593	100903507	48915	Gain	1	Genic	Private	CUL1	Upstream	ENSECAG00000009606	100866347	100944063	ENSG00000055130
CNVR_1362	4	100973764	101008479	34716	Gain	1	Genic	Private	EZH2	Downstream	ENSECAG00000021529	100949099	100988624	ENSG00000106462
CNVR_1363	4	101124495	101179198	54704	Gain	1	Genic	Private	PDIA4	Downstream	ENSECAG00000008848	101118949	101132930	ENSG00000155660
CNVR_1363	4	101124495	101179198	54704	Gain	1	Genic	Private	ZNF786	Encompass	ENSECAG00000026932	101160025	101167013	ENSG00000197362
CNVR_1364	4	101290314	101317916	27603	Gain	3	Genic	Shared	ZNF212	Downstream	ENSECAG00000012758	101283105	101297593	ENSG00000170260
CNVR_1364	4	101290314	101317916	27603	Gain	3	Genic	Shared	ZNF783	Upstream	ENSECAG00000013460	101307249	101318493	ENSG00000204946
CNVR_1365	4	101506181	101681529	175349	Gain	10	Intergenic	Shared
CNVR_1366	4	101694669	101840907	146239	Gain	1	Genic	Private	KRBA1	Downstream	ENSECAG00000014807	101690082	101705636	ENSG00000133619
CNVR_1366	4	101694669	101840907	146239	Gain	1	Genic	Private	ZNF467	Encompass	ENSECAG00000016133	101740352	101745142	ENSG00000181444
CNVR_1366	4	101694669	101840907	146239	Gain	1	Genic	Private	SSPO	Encompass	ENSECAG00000016582	101750309	101803348	ENSG00000197558
CNVR_1366	4	101694669	101840907	146239	Gain	1	Genic	Private	ZNF862	Upstream	ENSECAG00000014299	101811439	101842332	ENSG00000106479
CNVR_1367_1	4	101966880	102147474	180595	mixed	19	Genic	Shared	GIMAP8	Downstream	ENSECAG00000018802	101957689	101967515	ENSG00000171115
CNVR_1367_1	4	101966880	102147474	180595	mixed	19	Genic	Shared	GIMAP1	Encompass	ENSECAG00000018931	101995367	102001881	ENSG00000213203
CNVR_1367_1	4	101966880	102147474	180595	mixed	19	Genic	Shared	GIMAP7	Encompass	ENSECAG00000007533	102015744	102016652	ENSG00000179144
CNVR_1368_1	4	102218652	102396680	178029	mixed	19	Genic	Shared	GIMAP7	Downstream	ENSECAG00000007582	102218420	102219289	ENSG00000179144
CNVR_1368_1	4	102218652	102396680	178029	mixed	19	Genic	Shared	GIMAP2	Encompass	ENSECAG00000007598	102240942	102241946	ENSG00000106560
CNVR_1368_1	4	102218652	102396680	178029	mixed	19	Genic	Shared	GIMAP1	Encompass	ENSECAG00000019232	102250434	102254531	ENSG00000213203
CNVR_1368_1	4	102218652	102396680	178029	mixed	19	Genic	Shared	GIMAP5	Encompass	ENSECAG00000007663	102267757	102268614	ENSG00000196329
CNVR_1368_1	4	102218652	102396680	178029	mixed	19	Genic	Shared	GIMAP1-GIMAP5	Encompass	ENSECAG00000007663	102267757	102268614	ENSG00000281887
CNVR_1368_1	4	102218652	102396680	178029	mixed	19	Genic	Shared	GIMAP5	Encompass	ENSECAG00000007668	102272221	102273072	ENSG00000196329
CNVR_1368_1	4	102218652	102396680	178029	mixed	19	Genic	Shared	GIMAP1-GIMAP5	Encompass	ENSECAG00000007668	102272221	102273072	ENSG00000281887
CNVR_1368_1	4	102218652	102396680	178029	mixed	19	Genic	Shared	GIMAP4	Encompass	ENSECAG00000007681	102352354	102353280	ENSG00000133574
CNVR_1369	4	102576457	102693620	117164	Gain	2	Genic	Shared	KCNH2	Downstream	ENSECAG00000023797	102557193	102585198	ENSG00000055118
CNVR_1369	4	102576457	102693620	117164	Gain	2	Genic	Shared	NOS3	Encompass	ENSECAG00000024562	102601313	102619154	ENSG00000164867
CNVR_1369	4	102576457	102693620	117164	Gain	2	Genic	Shared	ATG9B	Encompass	ENSECAG00000006591	102619731	102627441	ENSG00000181652
CNVR_1369	4	102576457	102693620	117164	Gain	2	Genic	Shared	ABCB8	Encompass	ENSECAG00000009774	102629682	102644142	ENSG00000197150
CNVR_1369	4	102576457	102693620	117164	Gain	2	Genic	Shared	ASIC3	Encompass	ENSECAG00000017999	102648294	102652138	ENSG00000213199
CNVR_1369	4	102576457	102693620	117164	Gain	2	Genic	Shared	CDK5	Encompass	ENSECAG00000024299	102653379	102657394	ENSG00000164885
CNVR_1369	4	102576457	102693620	117164	Gain	2	Genic	Shared	SLC4A2	Encompass	ENSECAG00000024958	102659167	102674358	ENSG00000164889
CNVR_1369	4	102576457	102693620	117164	Gain	2	Genic	Shared	FASTK	Encompass	ENSECAG00000014380	102674461	102678736	ENSG00000164896
CNVR_1369	4	102576457	102693620	117164	Gain	2	Genic	Shared	TMUB1	Encompass	ENSECAG00000020832	102679035	102681536	ENSG00000164897
CNVR_1369	4	102576457	102693620	117164	Gain	2	Genic	Shared	AGAP3	Upstream	ENSECAG00000020859	102684801	102741042	ENSG00000133612
CNVR_1370	4	102890374	102921320	30947	Gain	1	Genic	Private	NUB1	Upstream	ENSECAG00000022109	102903043	102931285	ENSG00000013374
CNVR_1371	4	102951325	102969280	17956	Gain	1	Genic	Private	WDR86	Downstream	ENSECAG00000007991	102939254	102960289	ENSG00000187260
CNVR_1372	4	103061712	103085788	24077	Gain	1	Genic	Private	PRKAG2	Upstream	ENSECAG00000012659	103079671	103357473	ENSG00000106617
CNVR_1373	4	103726088	103750543	24456	Gain	1	Genic	Private	KMT2C	Inside	ENSECAG00000022544	103588891	103757502	ENSG00000055609
CNVR_1374	4	103915615	103937518	21904	Gain	1	Intergenic	Private
CNVR_1375	4	104811414	104816305	4892	Gain	1	Intergenic	Private
CNVR_1376	4	104996869	105023405	26537	Gain	1	Intergenic	Private
CNVR_1377	4	105954332	105963345	9014	Loss	4	Intergenic	Shared
CNVR_1378	4	106522102	106615741	93640	Gain	1	Intergenic	Private
CNVR_1379	4	106711931	106718899	6969	Gain	1	Intergenic	Private
CNVR_1380	4	106731307	106775067	43761	Gain	1	Intergenic	Private
CNVR_1381	5	1080800	1110676	29877	Gain	1	Genic	Private	MDM4	Upstream	ENSECAG00000004843	1101209	1121322	ENSG00000198625
CNVR_1382	5	1603766	1651396	47631	Gain	2	Genic	Shared	RBBP5	Downstream	ENSECAG00000020825	1600802	1634015	ENSG00000117222
CNVR_1383	5	2192494	2222786	30293	Gain	1	Genic	Private	SLC41A1	Downstream	ENSECAG00000017968	2187727	2205810	ENSG00000133065
CNVR_1383	5	2192494	2222786	30293	Gain	1	Genic	Private	PM20D1	Upstream	ENSECAG00000008354	2220674	2244338	ENSG00000162877
CNVR_1384	5	3202850	3214118	11269	Gain	1	Intergenic	Private
CNVR_1385	5	3282124	3325469	43346	Gain	1	Genic	Private	PFKFB2	Downstream	ENSECAG00000009799	3271293	3287452	ENSG00000123836
CNVR_1385	5	3282124	3325469	43346	Gain	1	Genic	Private	ZDHHC19	Encompass	ENSECAG00000012928	3316056	3324338	ENSG00000163958
CNVR_1386	5	3981952	4117741	135790	Gain	2	Genic	Shared	POU2F1	Downstream	ENSECAG00000009395	3866496	4029338	ENSG00000143190
CNVR_1386	5	3981952	4117741	135790	Gain	2	Genic	Shared	CD247	Encompass	ENSECAG00000020158	4045234	4050161	ENSG00000198821
CNVR_1387	5	4457900	4529317	71418	Gain	2	Genic	Shared	DCAF6	Upstream	ENSECAG00000000413	4467496	4602947	ENSG00000143164
CNVR_1388	5	4544570	4568206	23637	Gain	1	Genic	Private	DCAF6	Inside	ENSECAG00000000413	4467496	4602947	ENSG00000143164
CNVR_1389	5	4645065	4662289	17225	Gain	1	Intergenic	Private
CNVR_1390	5	5577112	5663486	86375	Gain	2	Genic	Shared	NME7	Upstream	ENSECAG00000011690	5662032	5741691	ENSG00000143156
CNVR_1391	5	5693345	5699732	6388	Gain	1	Genic	Private	NME7	Inside	ENSECAG00000011690	5662032	5741691	ENSG00000143156
CNVR_1392	5	5842895	5853636	10742	Gain	1	Genic	Private	CCDC181	Inside	ENSECAG00000008361	5823885	5868239	ENSG00000117477
CNVR_1393	5	6083164	6114086	30923	Gain	1	Genic	Private	SELL	Upstream	ENSECAG00000020122	6105827	6122462	ENSG00000188404
CNVR_1394	5	6194659	6211446	16788	Gain	2	Genic	Shared	C1orf112	Upstream	ENSECAG00000008931	6198694	6235403	ENSG00000000460
CNVR_1395	5	6310282	6368220	57939	Gain	1	Genic	Private	KIFAP3	Inside	ENSECAG00000002798	6303652	6437678	ENSG00000075945
CNVR_1396	5	6756225	6835057	78833	Gain	7	Genic	Shared	GORAB	Upstream	ENSECAG00000007221	6818526	6837679	ENSG00000120370
CNVR_1397	5	6880486	6911464	30979	Gain	1	Intergenic	Private
CNVR_1398	5	7775328	7785194	9867	Gain	1	Intergenic	Private
CNVR_1399	5	8046679	8101540	54862	Gain	1	Genic	Private	DNM3	Inside	ENSECAG00000010369	7907959	8341710	ENSG00000197959
CNVR_1399	5	8046679	8101540	54862	Gain	1	Genic	Private		Encompass	ENSECAG00000026169	8098937	8099046
CNVR_1400	5	8460894	8506958	46065	Gain	4	Genic	Shared	SUCO	Upstream	ENSECAG00000000971	8478245	8533183	ENSG00000094975
CNVR_1401	5	9062946	9246073	183128	Gain	2	Intergenic	Shared
CNVR_1402	5	9871493	9914215	42723	Gain	2	Genic	Shared		Inside	ENSECAG00000012380	9837115	10410553
CNVR_1403	5	9961999	9998596	36598	Gain	1	Genic	Private		Inside	ENSECAG00000012380	9837115	10410553
CNVR_1404	5	10275518	10300672	25155	Gain	1	Genic	Private	RABGAP1L	Upstream	ENSECAG00000017977	10279714	10439716	ENSG00000152061
CNVR_1404	5	10275518	10300672	25155	Gain	1	Genic	Private		Inside	ENSECAG00000012380	9837115	10410553
CNVR_1405	5	10341888	10368375	26488	Gain	1	Genic	Private	RABGAP1L	Inside	ENSECAG00000017977	10279714	10439716	ENSG00000152061
CNVR_1405	5	10341888	10368375	26488	Gain	1	Genic	Private		Inside	ENSECAG00000012380	9837115	10410553
CNVR_1406_1	5	11289199	11438112	148914	Gain	12	Genic	Shared	RFWD2	Upstream	ENSECAG00000013304	11305530	11455762	ENSG00000143207
CNVR_1407	5	12171319	12173566	2248	Gain	1	Genic	Private	ASTN1	Inside	ENSECAG00000007481	12015652	12304265	ENSG00000152092
CNVR_1407	5	12171319	12173566	2248	Gain	1	Genic	Private		Encompass	ENSECAG00000025428	12172407	12172489
CNVR_1408	5	12584806	12616947	32142	Gain	1	Intergenic	Private
CNVR_1409	5	13124377	13155065	30689	Gain	1	Genic	Private	RASAL2	Inside	ENSECAG00000012126	13117010	13477561	ENSG00000075391
CNVR_1410	5	13207829	13255073	47245	Gain	1	Genic	Private	RASAL2	Inside	ENSECAG00000012126	13117010	13477561	ENSG00000075391
CNVR_1411	5	13508890	13558495	49606	Gain	2	Genic	Shared	TEX35	Downstream	ENSECAG00000024386	13507783	13518810	ENSG00000240021
CNVR_1412	5	13763061	13779546	16486	Gain	1	Genic	Private	RALGPS2	Inside	ENSECAG00000006011	13710422	13915543	ENSG00000116191
CNVR_1412	5	13763061	13779546	16486	Gain	1	Genic	Private	ANGPTL1	Upstream	ENSECAG00000010939	13766514	13788572	ENSG00000116194
CNVR_1413	5	14079708	14139427	59720	Gain	2	Intergenic	Shared
CNVR_1414	5	14183717	14276732	93016	Gain	1	Genic	Private	MFSD1	Encompass	ENSECAG00000019199	14256681	14275621	ENSG00000118855
CNVR_1415	5	14623216	14666696	43481	Gain	1	Genic	Private	IQCJ	Upstream	ENSECAG00000020553	14656759	14678382	ENSG00000214216
CNVR_1416	5	14729068	14731395	2328	Gain	1	Genic	Private	IQCJ-SCHIP1	Inside	ENSECAG00000021962	14688233	15215414	ENSG00000283154
CNVR_1417	5	14998583	15017760	19178	Gain	1	Genic	Private	IQCJ-SCHIP1	Inside	ENSECAG00000021962	14688233	15215414	ENSG00000283154
CNVR_1418	5	15364295	15382785	18491	Gain	1	Intergenic	Private
CNVR_1419	5	15541034	15570813	29780	Gain	1	Genic	Private	IFT80	Inside	ENSECAG00000009494	15527044	15667233	ENSG00000068885
CNVR_1420	5	15637452	15644827	7376	Gain	1	Genic	Private	IFT80	Inside	ENSECAG00000009494	15527044	15667233	ENSG00000068885
CNVR_1421_1	5	16060857	16585880	525024	mixed	37	Genic	Shared	SNORA18	Encompass	ENSECAG00000025863	16270651	16270780	ENSG00000252601
CNVR_1421_1	5	16060857	16585880	525024	mixed	37	Genic	Shared	OR2T4	Encompass	ENSECAG00000007857	16305639	16306553	ENSG00000196944
CNVR_1421_1	5	16060857	16585880	525024	mixed	37	Genic	Shared	OR2T5	Encompass	ENSECAG00000007857	16305639	16306553	ENSG00000203661
CNVR_1421_1	5	16060857	16585880	525024	mixed	37	Genic	Shared	OR2T29	Encompass	ENSECAG00000007857	16305639	16306553	ENSG00000182783
CNVR_1421_1	5	16060857	16585880	525024	mixed	37	Genic	Shared		Encompass	ENSECAG00000007935	16356098	16356472
CNVR_1421_1	5	16060857	16585880	525024	mixed	37	Genic	Shared		Encompass	ENSECAG00000000443	16362151	16362663
CNVR_1421_1	5	16060857	16585880	525024	mixed	37	Genic	Shared		Encompass	ENSECAG00000001163	16426805	16427719
CNVR_1421_1	5	16060857	16585880	525024	mixed	37	Genic	Shared		Encompass	ENSECAG00000000663	16461740	16462661
CNVR_1421_2	5	16679093	16906712	227620	mixed	30	Genic	Shared	OR13G1	Encompass	ENSECAG00000001723	16744662	16745300	ENSG00000197437
CNVR_1421_2	5	16679093	16906712	227620	mixed	30	Genic	Shared		Encompass	ENSECAG00000007823	16882861	16883791
CNVR_1422	5	16988311	17008576	20266	Gain	1	Genic	Private	SOAT1	Downstream	ENSECAG00000007962	16925535	16993514	ENSG00000057252
CNVR_1422	5	16988311	17008576	20266	Gain	1	Genic	Private	AXDND1	Upstream	ENSECAG00000020562	17002978	17080016	ENSG00000162779
CNVR_1423	5	17326870	17332152	5283	Gain	1	Intergenic	Private
CNVR_1424	5	17698477	17719010	20534	Gain	1	Genic	Private	LHX4	Inside	ENSECAG00000000218	17682207	17724886	ENSG00000121454
CNVR_1425	5	17797191	17836891	39701	Gain	2	Genic	Shared	ACBD6	Inside	ENSECAG00000013545	17739569	17919554	ENSG00000230124
CNVR_1426_1	5	18085511	18100076	14566	mixed	10	Genic	Shared	XPR1	Inside	ENSECAG00000015601	18047543	18221842	ENSG00000143324
CNVR_1426_2	5	18108722	18173981	65260	mixed	5	Genic	Shared	XPR1	Inside	ENSECAG00000015601	18047543	18221842	ENSG00000143324
CNVR_1427	5	20613355	20633150	19796	Gain	1	Genic	Private	APOBEC4	Encompass	ENSECAG00000019734	20621825	20627763	ENSG00000173627
CNVR_1428	5	21138173	21192513	54341	Gain	1	Intergenic	Private
CNVR_1429	5	21230435	21253102	22668	Gain	1	Intergenic	Private
CNVR_1430	5	21351088	21393228	42141	Gain	2	Genic	Shared	C1orf21	Inside	ENSECAG00000018288	21315335	21449545	ENSG00000116667
CNVR_1431	5	22676983	22691219	14237	Gain	1	Genic	Private	HMCN1	Inside	ENSECAG00000007173	22378214	22816075	ENSG00000143341
CNVR_1432	5	22961871	22964758	2888	Gain	1	Genic	Private	TPR	Inside	ENSECAG00000020724	22961227	23012750	ENSG00000047410
CNVR_1433	5	23241785	23253029	11245	Gain	1	Genic	Private	PTGS2	Upstream	ENSECAG00000017181	23249172	23256141	ENSG00000073756
CNVR_1434	5	23701526	23726511	24986	Gain	1	Genic	Private	KCNK2	Upstream	ENSECAG00000023472	23706045	23944485	ENSG00000082482
CNVR_1435	5	23860818	23866225	5408	Gain	1	Genic	Private	KCNK2	Inside	ENSECAG00000023472	23706045	23944485	ENSG00000082482
CNVR_1436	5	24066303	24088435	22133	Gain	3	Intergenic	Shared
CNVR_1437	5	25561238	25607434	46197	Gain	2	Genic	Shared	RPS6KC1	Upstream	ENSECAG00000021706	25568893	25739812	ENSG00000136643
CNVR_1438	5	25632777	25643609	10833	Gain	1	Genic	Private	RPS6KC1	Inside	ENSECAG00000021706	25568893	25739812	ENSG00000136643
CNVR_1439	5	25725472	25742121	16650	Gain	2	Genic	Shared	RPS6KC1	Downstream	ENSECAG00000021706	25568893	25739812	ENSG00000136643
CNVR_1440	5	26485870	26633347	147478	Gain	3	Genic	Shared	DTL	Encompass	ENSECAG00000011878	26508389	26566105	ENSG00000143476
CNVR_1440	5	26485870	26633347	147478	Gain	3	Genic	Shared		Encompass	ENSECAG00000006074	26552642	26554045
CNVR_1440	5	26485870	26633347	147478	Gain	3	Genic	Shared	INTS7	Upstream	ENSECAG00000018806	26566302	26656033	ENSG00000143493
CNVR_1441	5	28214737	28272428	57692	Gain	4	Genic	Shared	SYT14	Inside	ENSECAG00000017972	28100284	28332182	ENSG00000143469
CNVR_1441	5	28214737	28272428	57692	Gain	4	Genic	Shared	AL022397.1	Inside	ENSECAG00000017972	28100284	28332182	ENSG00000283619
CNVR_1442	5	30474523	30514499	39977	Gain	1	Genic	Private		Encompass	ENSECAG00000013466	30484530	30484998
CNVR_1442	5	30474523	30514499	39977	Gain	1	Genic	Private	CR1L	Upstream	ENSECAG00000014292	30509359	30645075	ENSG00000197721
CNVR_1442	5	30474523	30514499	39977	Gain	1	Genic	Private	CR1	Upstream	ENSECAG00000014292	30509359	30645075	ENSG00000203710
CNVR_1443	5	30655872	30671595	15724	Gain	1	Genic	Private	CD46	Upstream	ENSECAG00000012244	30661442	30680148	ENSG00000117335
CNVR_1444_1	5	31073457	31228746	155290	Gain	16	Genic	Shared	ITLN2	Upstream	ENSECAG00000000661	31228258	31232719	ENSG00000158764
CNVR_1445	5	31471146	31543675	72530	Gain	1	Genic	Private		Encompass	ENSECAG00000025718	31487259	31487365
CNVR_1446	5	31707674	31721558	13885	Gain	1	Intergenic	Private
CNVR_1447	5	31820915	31865837	44923	Gain	1	Genic	Private	TMCO1	Upstream	ENSECAG00000000450	31833288	31900200	ENSG00000143183
CNVR_1447	5	31820915	31865837	44923	Gain	1	Genic	Private		Encompass	ENSECAG00000010470	31856276	31860069
CNVR_1448	5	32541926	32546851	4926	Gain	1	Intergenic	Private
CNVR_1449	5	33165265	33231162	65898	Gain	5	Genic	Shared		Encompass	ENSECAG00000004109	33174862	33175686
CNVR_1449	5	33165265	33231162	65898	Gain	5	Genic	Shared		Encompass	ENSECAG00000023541	33175871	33179665
CNVR_1450	5	33313779	33322176	8398	Gain	1	Intergenic	Private
CNVR_1451	5	33329714	33377294	47581	Gain	1	Intergenic	Private
CNVR_1452	5	33740260	33769220	28961	Gain	1	Intergenic	Private
CNVR_1453	5	34146893	34148940	2048	Gain	1	Genic	Private	RGS4	Inside	ENSECAG00000018261	33996082	34163712	ENSG00000117152
CNVR_1454_1	5	34372940	34433404	60465	Gain	11	Genic	Shared	ZDHHC19	Upstream	ENSECAG00000024934	34430963	34439242	ENSG00000163958
CNVR_1455	5	34834573	34839541	4969	Gain	1	Intergenic	Private
CNVR_1456_1	5	35075704	35714198	638495	mixed	39	Genic	Shared	NOS1AP	Downstream	ENSECAG00000016715	34877416	35225091	ENSG00000198929
CNVR_1456_1	5	35075704	35714198	638495	mixed	39	Genic	Shared	RP11-565P22.6	Downstream	ENSECAG00000016715	34877416	35225091	ENSG00000254706
CNVR_1456_1	5	35075704	35714198	638495	mixed	39	Genic	Shared		Encompass	ENSECAG00000017411	35220400	35221446
CNVR_1456_1	5	35075704	35714198	638495	mixed	39	Genic	Shared	AP002962.1	Encompass	ENSECAG00000004146	35676703	35678781	ENSG00000279906
CNVR_1456_1	5	35075704	35714198	638495	mixed	39	Genic	Shared	F11R	Upstream	ENSECAG00000018579	35710802	35728166	ENSG00000158769
CNVR_1456_2	5	35769024	35770116	1093	mixed	5	Genic	Shared	NECTIN4	Inside	ENSECAG00000016260	35766958	35783007	ENSG00000143217
CNVR_1456_3	5	35830893	35841298	10406	mixed	5	Genic	Shared	UFC1	Encompass	ENSECAG00000013803	35836354	35840076	ENSG00000143222
CNVR_1456_3	5	35830893	35841298	10406	mixed	5	Genic	Shared	USP21	Upstream	ENSECAG00000016189	35840710	35847059	ENSG00000143258
CNVR_1457	5	36180974	36190312	9339	Gain	1	Intergenic	Private
CNVR_1458	5	36642300	36781580	139281	Gain	7	Genic	Shared		Encompass	ENSECAG00000006189	36652703	36653800
CNVR_1459	5	37617329	37634851	17523	Gain	1	Genic	Private	CFAP45	Upstream	ENSECAG00000014880	37632579	37652212	ENSG00000213085
CNVR_1460	5	37786279	37806081	19803	Gain	1	Intergenic	Private
CNVR_1461	5	38492112	38623178	131067	Gain	3	Genic	Shared	MNDA	Encompass	ENSECAG00000020878	38503599	38510401	ENSG00000163563
CNVR_1461	5	38492112	38623178	131067	Gain	3	Genic	Shared		Encompass	ENSECAG00000000935	38589608	38590552
[truncated: 5,508 more rows]
